# Supplementary material for: Clinical and Expression Significance of AKT1 by Co-expression Network Analysis in Endometrial Cancer
Source: Front Oncol. 2019 Nov 6;9:1147. doi: 10.3389/fonc.2019.01147 (PMC6852383; doi:10.3389/fonc.2019.01147)
Supplement: Supplementary file 1 [file Data_Sheet_1.zip]

Archive with 10 entries (10 files):
- Legends.DOCX
- Supplementary File 1.XLSX
- Supplementary File 2.XLSX
- Supplementary File 3.XLSX
- Supplementary File 4.XLSX
- Supplementary File 5.DOCX
- Supplementary File 6.XLSX
- Supplementary File 7.XLSX
- Supplementary File 8.DOCX
- Supplementary File 9.DOCX
