# Supplementary material for: Clinical and Expression Significance of AKT1 by Co-expression Network Analysis in Endometrial Cancer
Source: Front Oncol. 2019 Nov 6;9:1147. doi: 10.3389/fonc.2019.01147 (PMC6852383; doi:10.3389/fonc.2019.01147)
Supplement: Supplementary file 1 [file Data_Sheet_1.zip › Supplementary File 1.XLSX]

## Sheet: R5020_VC
Type	NAME	SIZE	ES	NES	NOM p-val	FDR q-val	FWER p-val	RANK AT MAX
R5020	KEGG_ALPHA_LINOLENIC_ACID_METABOLISM	18	-0.666259	-1.71374	0	0.0853637	0.055	5562
R5020	KEGG_TERPENOID_BACKBONE_BIOSYNTHESIS	15	-0.617293	-1.58055	0	0.155366	0.294	3136
R5020	KEGG_VASCULAR_SMOOTH_MUSCLE_CONTRACTION	114	-0.359958	-1.52077	0	0.243435	0.488	5116
R5020	KEGG_PROGESTERONE_MEDIATED_OOCYTE_MATURATION	85	-0.348722	-1.40276	0	0.292577	0.851	5780
R5020	KEGG_GAP_JUNCTION	86	-0.330333	-1.32221	0	0.293747	0.903	4896
R5020	KEGG_VIBRIO_CHOLERAE_INFECTION	55	-0.33127	-1.31417	0	0.294319	0.947	4463
R5020	KEGG_BIOSYNTHESIS_OF_UNSATURATED_FATTY_ACIDS	22	-0.506965	-1.35437	0	0.298443	0.903	1411
R5020	KEGG_DORSO_VENTRAL_AXIS_FORMATION	25	-0.485184	-1.32454	0	0.299204	0.903	1418
R5020	KEGG_GALACTOSE_METABOLISM	26	-0.553362	-1.30822	0	0.301307	1	8165
R5020	KEGG_VEGF_SIGNALING_PATHWAY	75	-0.348185	-1.44946	0	0.304774	0.641	5649
R5020	KEGG_TRYPTOPHAN_METABOLISM	40	-0.326481	-1.35526	0	0.307896	0.903	3921
R5020	KEGG_ALDOSTERONE_REGULATED_SODIUM_REABSORPTION	42	-0.502025	-1.35974	0	0.308338	0.903	160
R5020	KEGG_GLYCEROPHOSPHOLIPID_METABOLISM	76	-0.332084	-1.33288	0	0.309641	0.903	5953
R5020	KEGG_GLYCEROLIPID_METABOLISM	49	-0.368621	-1.34073	0	0.314662	0.903	4509
R5020	KEGG_AMINO_SUGAR_AND_NUCLEOTIDE_SUGAR_METABOLISM	44	-0.393401	-1.42463	0	0.317311	0.699	7712
R5020	KEGG_PATHOGENIC_ESCHERICHIA_COLI_INFECTION	55	-0.409592	-1.41125	0	0.333933	0.803	949
R5020	KEGG_NITROGEN_METABOLISM	23	-0.390042	-1.37935	0	0.336374	0.903	3992
R5020	KEGG_ADIPOCYTOKINE_SIGNALING_PATHWAY	66	-0.341604	-1.28473	0	0.341053	1	3854
R5020	KEGG_LYSINE_DEGRADATION	44	-0.371693	-1.36892	0	0.342456	0.903	3575
R5020	KEGG_TASTE_TRANSDUCTION	51	-0.316343	-1.28595	0	0.351364	1	5996
R5020	KEGG_PROXIMAL_TUBULE_BICARBONATE_RECLAMATION	23	-0.415592	-1.26669	0	0.357265	1	2071
VC	KEGG_ASCORBATE_AND_ALDARATE_METABOLISM	25	0.553426	1.6141	0	0.211544	0.201	6135
VC	KEGG_DNA_REPLICATION	36	0.533744	1.57381	0	0.210569	0.352	6232
VC	KEGG_DRUG_METABOLISM_CYTOCHROME_P450	72	0.422392	1.48617	0	0.320525	0.599	6624
VC	KEGG_MELANOMA	71	0.399905	1.4575	0	0.260715	0.599	7401
VC	KEGG_BASE_EXCISION_REPAIR	33	0.431032	1.4563	0	0.217372	0.599	6681
VC	KEGG_METABOLISM_OF_XENOBIOTICS_BY_CYTOCHROME_P450	70	0.427546	1.43565	0	0.227121	0.755	6283
VC	KEGG_P53_SIGNALING_PATHWAY	67	0.436088	1.41623	0	0.244199	0.851	3824
VC	KEGG_RIBOSOME	87	0.379959	1.40987	0	0.259599	0.851	11083
VC	KEGG_AUTOIMMUNE_THYROID_DISEASE	53	0.36877	1.40274	0	0.258314	0.851	2977
VC	KEGG_PENTOSE_AND_GLUCURONATE_INTERCONVERSIONS	28	0.431708	1.39382	0	0.261506	0.897	6135
VC	KEGG_ASTHMA	30	0.402016	1.35193	0	0.379007	0.897	2884
VC	KEGG_AXON_GUIDANCE	129	0.325567	1.33627	0	0.420793	0.897	5016
VC	KEGG_HYPERTROPHIC_CARDIOMYOPATHY_HCM	84	0.276984	1.3356	0	0.396148	0.897	6677
VC	KEGG_SPLICEOSOME	114	0.32916	1.32857	0	0.377516	0.897	6300
VC	KEGG_FC_GAMMA_R_MEDIATED_PHAGOCYTOSIS	97	0.298599	1.30447	0	0.411286	1	5845
VC	KEGG_REGULATION_OF_ACTIN_CYTOSKELETON	211	0.273494	1.26463	0	0.493212	1	5845
VC	KEGG_WNT_SIGNALING_PATHWAY	151	0.299585	1.24498	0	0.503872	1	4206
VC	KEGG_TYPE_I_DIABETES_MELLITUS	44	0.309009	1.22961	0	0.497394	1	4313
VC	KEGG_MELANOGENESIS	102	0.269949	1.21656	0	0.505259	1	6963

## Sheet: siAKT_VC
Type	NAME	SIZE	ES	NES	NOM p-val	FDR q-val	FWER p-val	RANK AT MAX
siAKT	KEGG_HISTIDINE_METABOLISM	29	-0.571198	-1.63821	0	0.11387	0.079	4413
siAKT	KEGG_RIBOSOME	87	-0.463928	-1.59179	0	0.112245	0.172	2812
siAKT	KEGG_TASTE_TRANSDUCTION	51	-0.328078	-1.47771	0	0.420311	0.62	5507
siAKT	KEGG_PRIMARY_IMMUNODEFICIENCY	35	-0.392509	-1.47545	0	0.326983	0.62	4035
siAKT	KEGG_PROXIMAL_TUBULE_BICARBONATE_RECLAMATION	23	-0.596353	-1.41279	0	0.475856	0.794	3131
siAKT	KEGG_TYROSINE_METABOLISM	42	-0.392641	-1.39191	0	0.497852	0.843	4013
siAKT	KEGG_ARGININE_AND_PROLINE_METABOLISM	54	-0.406011	-1.38572	0	0.458416	0.843	3200
siAKT	KEGG_ALDOSTERONE_REGULATED_SODIUM_REABSORPTION	42	-0.43196	-1.38213	0	0.415391	0.896	3266
siAKT	KEGG_ASTHMA	30	-0.41987	-1.36896	0	0.412454	0.896	6044
siAKT	KEGG_THYROID_CANCER	29	-0.363262	-1.32274	0	0.458959	0.896	5706
siAKT	KEGG_MATURITY_ONSET_DIABETES_OF_THE_YOUNG	25	-0.409696	-1.30705	0	0.422484	0.939	8266
siAKT	KEGG_PHENYLALANINE_METABOLISM	18	-0.462846	-1.30239	0	0.427317	0.939	2621
siAKT	KEGG_DRUG_METABOLISM_CYTOCHROME_P450	72	-0.302918	-1.22638	0	0.593267	1	3684
siAKT	KEGG_INTESTINAL_IMMUNE_NETWORK_FOR_IGA_PRODUCTION	48	-0.291017	-1.17993	0	0.615619	1	4040
siAKT	KEGG_CYTOKINE_CYTOKINE_RECEPTOR_INTERACTION	265	-0.217014	-1.16364	0	0.578076	1	4803
VC	KEGG_VEGF_SIGNALING_PATHWAY	75	0.567637	1.59809	0	0.257402	0.149	4340
VC	KEGG_FC_EPSILON_RI_SIGNALING_PATHWAY	78	0.521837	1.57597	0	0.22376	0.196	1568
VC	KEGG_ERBB_SIGNALING_PATHWAY	86	0.516934	1.52614	0	0.322836	0.386	4387
VC	KEGG_PARKINSONS_DISEASE	115	0.362982	1.51485	0	0.335211	0.502	6224
VC	KEGG_OOCYTE_MEIOSIS	113	0.456633	1.51209	0	0.277569	0.502	5041
VC	KEGG_GAP_JUNCTION	86	0.472268	1.51191	0	0.239141	0.502	4052
VC	KEGG_APOPTOSIS	88	0.493732	1.50314	0	0.21889	0.502	4714
VC	KEGG_NON_SMALL_CELL_LUNG_CANCER	54	0.498364	1.49261	0	0.197404	0.502	5447
VC	KEGG_PATHOGENIC_ESCHERICHIA_COLI_INFECTION	55	0.474279	1.47607	0	0.228754	0.591	4946
VC	KEGG_LONG_TERM_DEPRESSION	68	0.427871	1.46509	0	0.239402	0.701	5232
VC	KEGG_TOLL_LIKE_RECEPTOR_SIGNALING_PATHWAY	100	0.49894	1.46497	0	0.221911	0.701	4827
VC	KEGG_RENAL_CELL_CARCINOMA	70	0.494401	1.45895	0	0.218813	0.701	4191
VC	KEGG_AMINO_SUGAR_AND_NUCLEOTIDE_SUGAR_METABOLISM	44	0.514196	1.45753	0	0.205596	0.701	3744
VC	KEGG_ENDOMETRIAL_CANCER	52	0.536753	1.45023	0	0.197867	0.701	2842
VC	KEGG_NATURAL_KILLER_CELL_MEDIATED_CYTOTOXICITY	137	0.364566	1.44693	0	0.194359	0.753	5232
VC	KEGG_GLIOMA	64	0.523519	1.44672	0	0.185149	0.753	5232
VC	KEGG_FRUCTOSE_AND_MANNOSE_METABOLISM	34	0.560325	1.44475	0	0.177022	0.753	2295
VC	KEGG_T_CELL_RECEPTOR_SIGNALING_PATHWAY	108	0.45359	1.44198	0	0.173212	0.815	4340
VC	KEGG_GLYCOLYSIS_GLUCONEOGENESIS	62	0.409294	1.44104	0	0.169221	0.815	5612
VC	KEGG_ACUTE_MYELOID_LEUKEMIA	59	0.436442	1.42843	0	0.171671	0.815	3275
VC	KEGG_PROGESTERONE_MEDIATED_OOCYTE_MATURATION	85	0.458245	1.41851	0	0.170849	0.815	4351
VC	KEGG_GNRH_SIGNALING_PATHWAY	100	0.420831	1.41292	0	0.180523	0.815	4135
VC	KEGG_ALZHEIMERS_DISEASE	159	0.34868	1.40525	0	0.18527	0.856	6224
VC	KEGG_NEUROTROPHIN_SIGNALING_PATHWAY	126	0.477118	1.39145	0	0.186852	0.856	4240
VC	KEGG_B_CELL_RECEPTOR_SIGNALING_PATHWAY	75	0.499483	1.38991	0	0.181258	0.856	4340
VC	KEGG_DORSO_VENTRAL_AXIS_FORMATION	25	0.441033	1.3869	0	0.175454	0.907	1419
VC	KEGG_INSULIN_SIGNALING_PATHWAY	136	0.418539	1.38503	0	0.170867	0.907	4399
VC	KEGG_CHRONIC_MYELOID_LEUKEMIA	72	0.443621	1.38081	0	0.168404	0.907	4264
VC	KEGG_PANCREATIC_CANCER	70	0.457667	1.37965	0	0.166779	0.907	4264
VC	KEGG_TIGHT_JUNCTION	131	0.353017	1.37394	0	0.177038	0.907	7663
VC	KEGG_ONE_CARBON_POOL_BY_FOLATE	17	0.513213	1.36448	0	0.187978	0.907	6635
VC	KEGG_CYTOSOLIC_DNA_SENSING_PATHWAY	55	0.342669	1.36425	0	0.183706	0.907	10377
VC	KEGG_MTOR_SIGNALING_PATHWAY	51	0.520902	1.36171	0	0.183008	0.907	3581
VC	KEGG_BLADDER_CANCER	42	0.378383	1.36099	0	0.179122	0.907	4191
VC	KEGG_VIBRIO_CHOLERAE_INFECTION	55	0.401923	1.3538	0	0.182472	0.907	5232
VC	KEGG_PROSTATE_CANCER	88	0.415647	1.35212	0	0.181227	0.907	2955
VC	KEGG_CHEMOKINE_SIGNALING_PATHWAY	188	0.327918	1.35022	0	0.180929	0.907	3115
VC	KEGG_FC_GAMMA_R_MEDIATED_PHAGOCYTOSIS	97	0.353418	1.35002	0	0.177495	0.907	3549
VC	KEGG_MELANOGENESIS	102	0.340295	1.3358	0	0.182342	0.907	5232
VC	KEGG_OXIDATIVE_PHOSPHORYLATION	118	0.362825	1.33465	0	0.179119	0.907	6224
VC	KEGG_BASAL_CELL_CARCINOMA	55	0.364342	1.31889	0	0.192187	0.943	4169
VC	KEGG_REGULATION_OF_AUTOPHAGY	34	0.347926	1.30548	0	0.202803	0.943	4788
VC	KEGG_CYSTEINE_AND_METHIONINE_METABOLISM	34	0.397279	1.2968	0	0.206201	0.943	7268
VC	KEGG_AXON_GUIDANCE	129	0.344987	1.29642	0	0.202952	0.943	4560
VC	KEGG_PYRIMIDINE_METABOLISM	97	0.276931	1.2658	0	0.242823	1	6647
VC	KEGG_HOMOLOGOUS_RECOMBINATION	26	0.581851	1.26543	0	0.239057	1	3256
VC	KEGG_GLYCOSPHINGOLIPID_BIOSYNTHESIS_LACTO_AND_NEOLACTO_SERIES	26	0.290114	1.25566	0	0.233453	1	7475
VC	KEGG_PATHWAYS_IN_CANCER	326	0.274866	1.23134	0	0.256849	1	4264
VC	KEGG_REGULATION_OF_ACTIN_CYTOSKELETON	211	0.256859	1.18078	0	0.285427	1	4310

## Sheet: siAKT+R5020_VC
Type	NAME	SIZE	ES	NES	NOM p-val	FDR q-val	FWER p-val	RANK AT MAX
siAKT+R5020	KEGG_SPHINGOLIPID_METABOLISM	40	-0.581374	-1.5388	0	0.4727	0.427	2730
siAKT+R5020	KEGG_GLYCOSPHINGOLIPID_BIOSYNTHESIS_LACTO_AND_NEOLACTO_SERIES	26	-0.495367	-1.50937	0	0.408103	0.473	4155
siAKT+R5020	KEGG_VALINE_LEUCINE_AND_ISOLEUCINE_DEGRADATION	44	-0.546107	-1.47788	0	0.379699	0.624	5853
siAKT+R5020	KEGG_GLYCEROLIPID_METABOLISM	49	-0.467368	-1.47404	0	0.296274	0.624	2197
siAKT+R5020	KEGG_INOSITOL_PHOSPHATE_METABOLISM	54	-0.437291	-1.44745	0	0.305779	0.68	3443
siAKT+R5020	KEGG_VASCULAR_SMOOTH_MUSCLE_CONTRACTION	114	-0.31619	-1.39269	0	0.421168	0.779	2342
siAKT+R5020	KEGG_ARGININE_AND_PROLINE_METABOLISM	54	-0.467729	-1.37958	0	0.411193	0.866	3582
siAKT+R5020	KEGG_OTHER_GLYCAN_DEGRADATION	15	-0.742802	-1.36942	0	0.403747	0.866	2828
siAKT+R5020	KEGG_PEROXISOME	76	-0.348907	-1.33732	0	0.472508	0.866	5057
siAKT+R5020	KEGG_PHOSPHATIDYLINOSITOL_SIGNALING_SYSTEM	76	-0.34983	-1.32062	0	0.487682	0.866	3443
siAKT+R5020	KEGG_THYROID_CANCER	29	-0.419172	-1.28652	0	0.532896	1	905
siAKT+R5020	KEGG_ALDOSTERONE_REGULATED_SODIUM_REABSORPTION	42	-0.573286	-1.27086	0	0.568768	1	453
siAKT+R5020	KEGG_PROXIMAL_TUBULE_BICARBONATE_RECLAMATION	23	-0.495466	-1.26604	0	0.558005	1	3407
siAKT+R5020	KEGG_SMALL_CELL_LUNG_CANCER	84	-0.33304	-1.26254	0	0.550201	1	2268
siAKT+R5020	KEGG_TASTE_TRANSDUCTION	51	-0.321627	-1.26155	0	0.522813	1	7034
siAKT+R5020	KEGG_ENDOCYTOSIS	181	-0.273767	-1.24923	0	0.503216	1	5755
siAKT+R5020	KEGG_LYSOSOME	121	-0.520714	-1.23638	0	0.527909	1	2828
siAKT+R5020	KEGG_ADHERENS_JUNCTION	74	-0.306792	-1.2336	0	0.51218	1	5023
siAKT+R5020	KEGG_CELL_ADHESION_MOLECULES_CAMS	134	-0.310912	-1.14741	0	0.476453	1	4936
VC	KEGG_PENTOSE_AND_GLUCURONATE_INTERCONVERSIONS	28	0.491479	1.55091	0	0.433765	0.288	3061
VC	KEGG_ENDOMETRIAL_CANCER	52	0.480065	1.53131	0	0.239883	0.334	1486
VC	KEGG_METABOLISM_OF_XENOBIOTICS_BY_CYTOCHROME_P450	70	0.456268	1.51792	0	0.185068	0.445	6472
VC	KEGG_PROGESTERONE_MEDIATED_OOCYTE_MATURATION	85	0.401816	1.51682	0	0.157255	0.445	2043
VC	KEGG_MISMATCH_REPAIR	23	0.390501	1.50982	0	0.146965	0.445	2780
VC	KEGG_AXON_GUIDANCE	129	0.387207	1.4855	0	0.173994	0.533	4433
VC	KEGG_AMINO_SUGAR_AND_NUCLEOTIDE_SUGAR_METABOLISM	44	0.432974	1.46929	0	0.201561	0.581	2739
VC	KEGG_MELANOMA	71	0.516849	1.46823	0	0.184276	0.581	5431
VC	KEGG_DRUG_METABOLISM_CYTOCHROME_P450	72	0.404261	1.46384	0	0.17895	0.581	6472
VC	KEGG_DNA_REPLICATION	36	0.389583	1.45204	0	0.171365	0.581	7380
VC	KEGG_LINOLEIC_ACID_METABOLISM	28	0.536241	1.45177	0	0.160918	0.581	7454
VC	KEGG_FC_EPSILON_RI_SIGNALING_PATHWAY	78	0.412514	1.41987	0	0.191289	0.629	4433
VC	KEGG_PURINE_METABOLISM	157	0.30747	1.4172	0	0.181603	0.629	4017
VC	KEGG_GLYCOLYSIS_GLUCONEOGENESIS	62	0.481791	1.41499	0	0.173128	0.629	2685
VC	KEGG_VEGF_SIGNALING_PATHWAY	75	0.431745	1.39477	0	0.184454	0.68	6897
VC	KEGG_T_CELL_RECEPTOR_SIGNALING_PATHWAY	108	0.436584	1.39096	0	0.176762	0.68	4433
VC	KEGG_RNA_DEGRADATION	55	0.405348	1.3847	0	0.179188	0.729	3213
VC	KEGG_GLIOMA	64	0.483152	1.38002	0	0.175929	0.729	5431
VC	KEGG_ERBB_SIGNALING_PATHWAY	86	0.449325	1.37939	0	0.169742	0.729	1673
VC	KEGG_PENTOSE_PHOSPHATE_PATHWAY	27	0.471728	1.37551	0	0.18528	0.781	5737
VC	KEGG_HOMOLOGOUS_RECOMBINATION	26	0.399122	1.37332	0	0.179224	0.781	3816
VC	KEGG_FC_GAMMA_R_MEDIATED_PHAGOCYTOSIS	97	0.37806	1.36945	0	0.180634	0.781	4636
VC	KEGG_SPLICEOSOME	114	0.382742	1.3589	0	0.187868	0.781	5584
VC	KEGG_RENAL_CELL_CARCINOMA	70	0.463491	1.35185	0	0.19206	0.781	5316
VC	KEGG_FRUCTOSE_AND_MANNOSE_METABOLISM	34	0.438685	1.35011	0	0.18665	0.781	4252
VC	KEGG_VASOPRESSIN_REGULATED_WATER_REABSORPTION	44	0.371787	1.34941	0	0.181627	0.781	3575
VC	KEGG_PROSTATE_CANCER	88	0.368976	1.33672	0	0.208097	0.781	2556
VC	KEGG_NEUROTROPHIN_SIGNALING_PATHWAY	126	0.422119	1.32536	0	0.221604	0.838	3219
VC	KEGG_PANCREATIC_CANCER	70	0.386909	1.32422	0	0.215939	0.838	1068
VC	KEGG_MELANOGENESIS	102	0.314188	1.30888	0	0.230713	0.838	5002
VC	KEGG_TOLL_LIKE_RECEPTOR_SIGNALING_PATHWAY	100	0.416811	1.28673	0	0.247137	1	2275
VC	KEGG_INSULIN_SIGNALING_PATHWAY	136	0.289967	1.28477	0	0.244129	1	5066
VC	KEGG_REGULATION_OF_ACTIN_CYTOSKELETON	211	0.271288	1.28388	0	0.240165	1	4433
VC	KEGG_BASAL_CELL_CARCINOMA	55	0.320873	1.28379	0	0.236282	1	6267
VC	KEGG_TIGHT_JUNCTION	131	0.320322	1.28131	0	0.232666	1	5220
VC	KEGG_MTOR_SIGNALING_PATHWAY	51	0.398378	1.2805	0	0.228221	1	5316
VC	KEGG_GAP_JUNCTION	86	0.306822	1.26959	0	0.229513	1	1611
VC	KEGG_DILATED_CARDIOMYOPATHY	91	0.267815	1.23755	0	0.260907	1	3799
