# Supplementary material for: Clinical and Expression Significance of AKT1 by Co-expression Network Analysis in Endometrial Cancer
Source: Front Oncol. 2019 Nov 6;9:1147. doi: 10.3389/fonc.2019.01147 (PMC6852383; doi:10.3389/fonc.2019.01147)
Supplement: Supplementary file 1 [file Data_Sheet_1.zip › Supplementary File 2.XLSX]

## Sheet: Sheet1
Type	Genes	logFC	AveExpr	t	P.Value	adj.P.Val	B	Status
R5	FKBP5	2.67846	9.82728	35.9638	1.93222e-13	5.65065e-09	15.9508	Up-Regulated
R5	RASD1	2.33083	7.39292	34.106	3.59616e-13	5.65065e-09	15.7443	Up-Regulated
R5	TIPARP	3.52082	9.72481	28.7715	2.62467e-12	2.74943e-08	14.9782	Up-Regulated
R5	PDK4	2.15469	7.36354	27.074	5.33119e-12	4.18845e-08	14.6641	Up-Regulated
R5	SPINK5L3	2.24824	7.31382	21.0255	9.99267e-11	6.28059e-07	13.1244	Up-Regulated
R5	MT2A	1.89492	10.1682	20.1824	1.60119e-10	8.23501e-07	12.8403	Up-Regulated
R5	TUBA3D	1.09918	7.51384	19.9453	1.83431e-10	8.23501e-07	12.7566	Up-Regulated
R5	MT1A	1.3831	10.418	18.5841	4.12909e-10	1.62201e-06	12.2397	Up-Regulated
R5	NDRG1	1.63299	8.23669	18.0964	5.59797e-10	1.77207e-06	12.0384	Up-Regulated
R5	PSORS1C3	1.0953	7.16876	18.0849	5.63886e-10	1.77207e-06	12.0335	Up-Regulated
R5	TACC2	0.98532	7.02786	17.3832	8.86029e-10	2.5313e-06	11.7272	Up-Regulated
R5	MAP1LC3C	1.10319	7.13757	15.5126	3.22802e-09	7.80337e-06	10.8042	Up-Regulated
R5	F3	1.02327	6.83431	14.6593	6.10911e-09	1.31614e-05	10.3245	Up-Regulated
R5	LOC642559	1.04744	7.3246	14.6229	6.2821e-09	1.31614e-05	10.3032	Up-Regulated
R5	NFKBIA	0.99312	10.8919	14.4453	7.20707e-09	1.41556e-05	10.1977	Up-Regulated
R5	BTG2	0.823658	7.33692	14.2274	8.54697e-09	1.57998e-05	10.0659	Up-Regulated
R5	MTE	0.816843	7.04829	13.9659	1.0521e-08	1.83685e-05	9.90379	Up-Regulated
R5	LEPREL1	1.48375	10.4349	13.4666	1.57998e-08	2.61329e-05	9.58216	Up-Regulated
R5	MYBPH	0.806567	6.66473	13.3888	1.68535e-08	2.64818e-05	9.53057	Up-Regulated
R5	SCNN1A	0.93713	10.3318	13.2888	1.83205e-08	2.71581e-05	9.46366	Up-Regulated
R5	IGFBP5	0.783958	6.72579	13.2446	1.90122e-08	2.71581e-05	9.43387	Up-Regulated
R5	HBA2	1.05037	7.54694	13.1106	2.12878e-08	2.90865e-05	9.34272	Up-Regulated
R5	TEDDM1	0.696822	6.4194	13.0282	2.28317e-08	2.98962e-05	9.28606	Up-Regulated
R5	FAM104A	0.832147	9.22201	12.964	2.41194e-08	3.03191e-05	9.24154	Up-Regulated
R5	SLCO4A1	0.856075	7.60287	12.8328	2.69993e-08	3.26339e-05	9.1497	Up-Regulated
R5	ATP1A1	1.55755	10.3892	12.5747	3.38083e-08	3.7945e-05	8.96536	Up-Regulated
R5	TUBA3E	0.759135	6.35658	12.171	4.84561e-08	5.25097e-05	8.66695	Up-Regulated
R5	RHOU	1.03495	9.51002	12.1324	5.01791e-08	5.25643e-05	8.63777	Up-Regulated
R5	FAM129B	1.07786	8.15191	11.7819	6.92293e-08	7.01807e-05	8.36724	Up-Regulated
R5	NET1	0.729259	7.23653	11.6464	7.85791e-08	7.71696e-05	8.2599	Up-Regulated
R5	SGK1	0.724881	6.86606	11.5655	8.4799e-08	8.07543e-05	8.19512	Up-Regulated
R5	CDKN1C	1.0908	7.25366	11.1241	1.29568e-07	0.000117751	7.8316	Up-Regulated
R5	CD52	0.755638	6.7925	11.1117	1.31143e-07	0.000117751	7.82117	Up-Regulated
R5	ITPKA	0.708238	7.97106	11.0679	1.36894e-07	0.000119501	7.78406	Up-Regulated
R5	BIRC3	0.671468	6.46794	11.033	1.41658e-07	0.000120318	7.75446	Up-Regulated
R5	OGFRL1	0.867666	6.90689	10.9975	1.46707e-07	0.000121327	7.72412	Up-Regulated
R5	LOC642299	0.600031	9.2188	10.9377	1.5563e-07	0.000125406	7.67288	Up-Regulated
R5	C6orf81	0.671452	6.33996	10.6972	1.97911e-07	0.000153165	7.46337	Up-Regulated
R5	NT5DC3	0.79293	7.46106	10.6877	1.99827e-07	0.000153165	7.45494	Up-Regulated
R5	LIPG	0.618252	8.18254	10.4223	2.61923e-07	0.000188388	7.21716	Up-Regulated
R5	MT1X	1.01296	9.71607	10.4054	2.66533e-07	0.000188388	7.20176	Up-Regulated
R5	TDRD9	0.638679	6.36898	10.3339	2.86998e-07	0.000196069	7.1364	Up-Regulated
R5	POU5F1P1	0.683285	6.60887	10.2406	3.16292e-07	0.000211485	7.05031	Up-Regulated
R5	PRIC285	0.761308	7.55418	10.1061	3.64322e-07	0.000238524	6.92468	Up-Regulated
R5	SGK	1.08923	7.22397	9.94029	4.3461e-07	0.000278736	6.76722	Up-Regulated
R5	MT1G	0.722505	6.54108	9.86989	4.68741e-07	0.000294613	6.69951	Up-Regulated
R5	PDLIM1	0.640076	6.91386	9.79433	5.08609e-07	0.000307376	6.62625	Up-Regulated
R5	MAMDC2	0.643975	7.0956	9.75491	5.30844e-07	0.00031476	6.58779	Up-Regulated
R5	ATAD2	0.692646	8.76047	9.7108	5.56968e-07	0.000324135	6.54456	Up-Regulated
R5	MAT2A	0.582227	10.786	9.57478	6.46606e-07	0.000369459	6.40992	Up-Regulated
R5	ITPRIP	0.549055	7.32832	9.20601	9.77402e-07	0.000538874	6.03458	Up-Regulated
R5	RGS2	0.680377	7.67374	9.18991	9.95484e-07	0.00053938	6.01784	Up-Regulated
R5	SLC6A3	0.490961	6.68181	9.117	1.08199e-06	0.000576315	5.94166	Up-Regulated
R5	PRR15L	0.58611	6.56076	9.07707	1.13275e-06	0.000593298	5.89968	Up-Regulated
R5	CNKSR3	0.608543	7.49831	9.0455	1.17469e-06	0.00060217	5.86637	Up-Regulated
R5	HBA1	0.570532	6.90864	9.00459	1.23155e-06	0.00061433	5.823	Up-Regulated
R5	FAM62B	0.679437	9.287	8.92966	1.34348e-06	0.000659691	5.74309	Up-Regulated
R5	CCDC6	0.545939	9.62606	8.62849	1.9167e-06	0.000926679	5.41508	Up-Regulated
R5	CST1	0.519961	6.23986	8.56855	2.05946e-06	0.000980615	5.34847	Up-Regulated
R5	LOC93622	0.547441	7.96046	8.42485	2.45024e-06	0.00111596	5.18697	Up-Regulated
R5	KLF9	0.684369	7.14099	8.40045	2.52415e-06	0.0011332	5.15929	Up-Regulated
R5	STAC2	0.46783	6.66461	8.18481	3.29146e-06	0.00143663	4.91136	Up-Regulated
R5	LOC729768	0.655317	10.2168	8.06548	3.82058e-06	0.00164473	4.77157	Up-Regulated
R5	C17orf80	0.499936	7.11236	7.87172	4.88349e-06	0.00204625	4.54058	Up-Regulated
R5	WDR60	0.4607	7.26788	7.77253	5.54648e-06	0.00226369	4.42039	Up-Regulated
R5	RAMP1	0.686941	7.03331	7.52069	7.70272e-06	0.00302582	4.10916	Up-Regulated
R5	ACSL1	0.515265	8.89649	7.47633	8.16779e-06	0.0031689	4.05343	Up-Regulated
R5	C12orf65	0.456179	8.39773	7.40518	8.97752e-06	0.00339913	3.96346	Up-Regulated
R5	ADM	0.631373	8.72998	7.29687	1.03791e-05	0.00383732	3.82515	Up-Regulated
R5	LOX	0.508144	6.9583	7.25046	1.10496e-05	0.0040006	3.76537	Up-Regulated
R5	S100A10	0.621329	12.2286	7.2403	1.12026e-05	0.0040006	3.75223	Up-Regulated
R5	SLC16A3	0.675622	9.53726	7.21436	1.16032e-05	0.00409712	3.71864	Up-Regulated
R5	C6orf126	0.463404	7.45779	7.20529	1.1747e-05	0.00410178	3.70687	Up-Regulated
R5	BNIP3	0.61909	10.5908	7.18978	1.19971e-05	0.00414308	3.68673	Up-Regulated
R5	BCL6	0.496159	6.58998	7.01002	1.53489e-05	0.00518661	3.45067	Up-Regulated
R5	PPP2CB	0.736406	8.11967	6.8903	1.81271e-05	0.00586638	3.29083	Up-Regulated
R5	ST3GAL4	0.548783	6.63365	6.85852	1.89514e-05	0.00601584	3.24804	Up-Regulated
R5	AMOT	0.436716	7.12204	6.7671	2.15533e-05	0.00670626	3.12414	Up-Regulated
R5	LOC100134424	0.382638	6.98067	6.74616	2.22013e-05	0.00684018	3.09558	Up-Regulated
R5	CLIC3	0.488991	7.62059	6.7334	2.26065e-05	0.00689739	3.07814	Up-Regulated
R5	HK2	0.45946	7.83862	6.71033	2.33587e-05	0.00700232	3.04657	Up-Regulated
R5	DDIT4	0.756291	10.9868	6.68937	2.40655e-05	0.00706807	3.0178	Up-Regulated
R5	VIL2	0.44328	10.4806	6.60618	2.71033e-05	0.00767609	2.90299	Up-Regulated
R5	CLPTM1L	0.541075	11.0634	6.60593	2.71128e-05	0.00767609	2.90265	Up-Regulated
R5	CCDC146	0.435742	8.59286	6.44166	3.43785e-05	0.00923401	2.67287	Up-Regulated
R5	LOC652838	0.617192	7.23174	6.41475	3.57545e-05	0.00942725	2.63483	Up-Regulated
R5	P4HA2	0.599136	8.07579	6.36107	3.86771e-05	0.0100452	2.55863	Up-Regulated
R5	MFSD6	0.405802	7.69831	6.24425	4.59507e-05	0.0113237	2.39129	Up-Regulated
R5	MKLN1	0.402388	8.08444	6.18087	5.04938e-05	0.012085	2.29962	Up-Regulated
R5	EZR	0.434404	11.2121	6.17733	5.07613e-05	0.012085	2.29448	Up-Regulated
R5	PITX1	0.582405	10.5513	6.08109	5.86383e-05	0.0136501	2.15405	Up-Regulated
R5	GGCX	0.458592	7.11276	6.03278	6.30717e-05	0.0144678	2.08303	Up-Regulated
R5	SSR1	0.380876	9.59408	5.7337	9.97619e-05	0.0197566	1.63525	Up-Regulated
R5	METTL7A	0.471965	7.19538	5.7284	0.000100587	0.0197566	1.62719	Up-Regulated
R5	ZFP36	0.763461	8.18949	5.69927	0.000105253	0.0202925	1.58282	Up-Regulated
R5	TBC1D16	0.388723	8.54243	5.66829	0.000110467	0.0210921	1.53549	Up-Regulated
R5	CLIC4	0.448895	7.83559	5.6344	0.000116487	0.021661	1.48354	Up-Regulated
R5	LOC729535	0.476967	7.97968	5.61324	0.00012042	0.0220018	1.45101	Up-Regulated
R5	LOC100129668	0.543339	7.96419	5.57551	0.000127787	0.0232129	1.39283	Up-Regulated
R5	C5orf32	0.488683	9.1104	5.25066	0.000214828	0.0351624	0.883014	Up-Regulated
R5	MRFAP1	0.379616	11.5808	5.14857	0.000253702	0.0406979	0.719505	Up-Regulated
R5	MUM1L1	0.47832	6.96432	5.1455	0.000254978	0.0406979	0.71457	Up-Regulated
R5	PFKFB4	0.427041	8.15844	5.14515	0.000255123	0.0406979	0.71401	Up-Regulated
R5	ALDOC	0.422306	10.3846	5.07485	0.000286337	0.0438947	0.600472	Up-Regulated
R5	ALPK2	-1.16663	8.58764	-16.298	1.84488e-09	4.83144e-06	11.2119	Down-Regulated
R5	GDF15	-0.705719	7.11615	-12.7341	2.94091e-08	3.42301e-05	9.07982	Down-Regulated
R5	DEPDC6	-0.65931	7.60315	-10.4102	2.6523e-07	0.000188388	7.20609	Down-Regulated
R5	AFAP1L2	-0.598855	7.76313	-10.3938	2.6976e-07	0.000188388	7.19114	Down-Regulated
R5	FHL2	-0.552312	7.99589	-9.82111	4.94076e-07	0.000304448	6.65229	Down-Regulated
R5	SFN	-0.658146	9.27314	-9.49905	7.03137e-07	0.000394586	6.33408	Down-Regulated
R5	LOC645638	-0.484055	9.99354	-9.03573	1.18801e-06	0.00060217	5.85602	Down-Regulated
R5	GCNT3	-0.494203	7.77414	-8.55248	2.09962e-06	0.000984817	5.33055	Down-Regulated
R5	PDZK1P1	-0.706073	7.50945	-8.44241	2.39848e-06	0.00110845	5.20685	Down-Regulated
R5	ALDH1A1	-0.579417	7.51903	-8.25795	3.00638e-06	0.00133069	4.99612	Down-Regulated
R5	PRAGMIN	-0.576592	7.88259	-7.96264	4.34991e-06	0.0018473	4.64959	Down-Regulated
R5	CXCR7	-0.474215	7.19567	-7.77335	5.54066e-06	0.00226369	4.42138	Down-Regulated
R5	ID2	-0.583092	7.52036	-7.75066	5.7053e-06	0.00229865	4.3937	Down-Regulated
R5	EFNB2	-0.455352	7.65363	-7.56046	7.30971e-06	0.00290779	4.1589	Down-Regulated
R5	SLC3A1	-0.533304	6.88682	-7.40962	8.92456e-06	0.00339913	3.9691	Down-Regulated
R5	HKDC1	-0.442988	6.74674	-7.37363	9.36365e-06	0.00350312	3.92334	Down-Regulated
R5	KRT80	-0.544952	7.39171	-7.24279	1.11649e-05	0.0040006	3.75545	Down-Regulated
R5	TNFRSF12A	-0.765221	8.87891	-7.05636	1.43988e-05	0.00491843	3.51197	Down-Regulated
R5	PHLDA1	-0.447904	7.87648	-7.00012	1.55605e-05	0.00520216	3.43753	Down-Regulated
R5	RGS16	-0.437674	6.44925	-6.88992	1.81366e-05	0.00586638	3.29033	Down-Regulated
R5	TGFBI	-0.540896	8.77582	-6.7057	2.35128e-05	0.00700232	3.04022	Down-Regulated
R5	PLK2	-0.695056	7.05305	-6.70254	2.36188e-05	0.00700232	3.03588	Down-Regulated
R5	HERC5	-0.395865	8.86615	-6.63729	2.59218e-05	0.00754277	2.94605	Down-Regulated
R5	KANK2	-0.397667	7.15439	-6.50765	3.12376e-05	0.00868737	2.76567	Down-Regulated
R5	EMP1	-0.599395	9.39107	-6.48652	3.22087e-05	0.00881037	2.73602	Down-Regulated
R5	BMP5	-0.429972	9.92146	-6.48239	3.24023e-05	0.00881037	2.73022	Down-Regulated
R5	KRT5	-0.426096	6.90896	-6.43259	3.48363e-05	0.00927768	2.66005	Down-Regulated
R5	CLCF1	-0.421256	7.65668	-6.31436	4.14269e-05	0.0105441	2.49197	Down-Regulated
R5	ANXA3	-0.453953	8.97364	-6.31095	4.16354e-05	0.0105441	2.4871	Down-Regulated
R5	RBP2	-0.642701	7.01039	-6.306	4.19402e-05	0.0105441	2.48001	Down-Regulated
R5	FRMD8	-0.393922	9.7866	-6.24174	4.61222e-05	0.0113237	2.38767	Down-Regulated
R5	CX3CL1	-0.593515	8.17963	-6.14245	5.34778e-05	0.012636	2.24375	Down-Regulated
R5	WWC1	-0.399372	7.70024	-6.03563	6.2801e-05	0.0144678	2.08722	Down-Regulated
R5	PRSS23	-0.440304	7.18726	-5.99796	6.64881e-05	0.0149976	2.0316	Down-Regulated
R5	HSPE1	-0.423452	10.3506	-5.93705	7.29432e-05	0.016143	1.9412	Down-Regulated
R5	IGFN1	-0.425888	6.74569	-5.86457	8.1501e-05	0.0176638	1.83289	Down-Regulated
R5	PMAIP1	-0.452528	7.75944	-5.83942	8.47139e-05	0.0181103	1.79511	Down-Regulated
R5	VCAN	-0.670091	7.65847	-5.82633	8.6439e-05	0.0183543	1.77541	Down-Regulated
R5	EGR1	-0.431675	8.55235	-5.73604	9.93986e-05	0.0197566	1.63882	Down-Regulated
R5	TMSL3	-0.397091	9.97832	-5.72852	0.000100568	0.0197566	1.62738	Down-Regulated
R5	CAV1	-0.52266	9.86441	-5.72211	0.000101576	0.0198269	1.61762	Down-Regulated
R5	SYT13	-0.509064	8.26044	-5.70203	0.0001048	0.0202925	1.58704	Down-Regulated
R5	S100A2	-0.484301	7.17737	-5.66032	0.000111853	0.0211753	1.52328	Down-Regulated
R5	FGFBP1	-0.885088	6.77962	-5.6522	0.000113284	0.0213177	1.51084	Down-Regulated
R5	RBP1	-0.379041	9.23516	-5.62727	0.000117797	0.0217758	1.47258	Down-Regulated
R5	SOX4	-0.495949	8.07319	-5.41573	0.000164682	0.0285927	1.14408	Down-Regulated
R5	FLJ20489	-0.465786	8.82632	-5.39531	0.00017015	0.0292695	1.11202	Down-Regulated
R5	BHLHB2	-0.470277	8.17676	-5.39424	0.000170442	0.0292695	1.11033	Down-Regulated
R5	PSME2	-0.386477	10.2226	-5.22465	0.000224096	0.0364893	0.841503	Down-Regulated
R5	MYOF	-0.387142	8.88002	-5.1535	0.000251662	0.0406979	0.727443	Down-Regulated
R5	PLAU	-0.391565	7.85337	-5.02861	0.000309035	0.0464676	0.525405	Down-Regulated
R5	FXYD2	-0.405357	7.3847	-5.02276	0.00031204	0.046628	0.515881	Down-Regulated
R5	IGFBP7	-0.532663	8.19423	-4.99486	0.000326791	0.0475349	0.47042	Down-Regulated
siAKT	DEPDC6	0.88438	8.37499	15.7747	3.72455e-09	5.85239e-05	10.31	Up-Regulated
siAKT	STC1	1.07513	8.31861	11.9314	7.80728e-08	0.000337755	8.06296	Up-Regulated
siAKT	DHRS3	0.818026	7.71962	11.1054	1.67777e-07	0.00058584	7.44337	Up-Regulated
siAKT	MT2A	0.864255	9.65289	10.2395	3.9462e-07	0.000885809	6.72806	Up-Regulated
siAKT	KLHL24	0.683617	7.45067	9.99817	5.06199e-07	0.000943802	6.51562	Up-Regulated
siAKT	KCNK12	0.902866	9.26741	9.6919	6.99237e-07	0.00115654	6.23734	Up-Regulated
siAKT	ATP1B1	0.760935	10.9428	9.55898	8.0654e-07	0.00125237	6.11343	Up-Regulated
siAKT	PRRG2	0.60304	8.40103	9.44811	9.09628e-07	0.00129936	6.00861	Up-Regulated
siAKT	ALDH1A3	0.838731	9.01739	9.35848	1.00335e-06	0.00137092	5.92286	Up-Regulated
siAKT	GRAMD3	0.625498	9.81923	9.16314	1.24562e-06	0.00163104	5.73283	Up-Regulated
siAKT	MT1F	0.710797	9.92256	9.03641	1.43605e-06	0.00180517	5.60719	Up-Regulated
siAKT	NCRNA00219	0.632108	10.2136	8.82826	1.82015e-06	0.00215403	5.39672	Up-Regulated
siAKT	EIF4B	0.505727	10.7851	8.73668	2.02295e-06	0.00227048	5.30247	Up-Regulated
siAKT	C5orf13	0.507954	8.4724	8.5849	2.41452e-06	0.0024477	5.14401	Up-Regulated
siAKT	ANXA4	0.628981	6.78977	8.46868	2.76929e-06	0.00259284	5.02073	Up-Regulated
siAKT	TSPAN7	0.863144	8.32401	8.34363	3.2145e-06	0.00280608	4.88618	Up-Regulated
siAKT	RPL7	0.498748	10.4063	8.23702	3.65492e-06	0.00305075	4.7699	Up-Regulated
siAKT	SLPI	0.603097	6.77797	8.22937	3.68894e-06	0.00305075	4.76149	Up-Regulated
siAKT	EIF3F	0.453784	10.8341	8.20333	3.80727e-06	0.00306788	4.73284	Up-Regulated
siAKT	ZIC2	0.470801	10.6088	8.17217	3.95424e-06	0.00310665	4.69843	Up-Regulated
siAKT	BTG1	0.486085	9.05826	8.05936	4.53937e-06	0.00339653	4.57282	Up-Regulated
siAKT	TLE4	0.435363	7.03788	7.98679	4.96448e-06	0.00362823	4.49111	Up-Regulated
siAKT	TPD52L1	0.481623	9.94938	7.87317	5.7182e-06	0.00382341	4.36177	Up-Regulated
siAKT	RPL14	0.438012	9.5928	7.77827	6.44191e-06	0.00402728	4.2524	Up-Regulated
siAKT	IFIT2	0.452336	6.4673	7.74177	6.74583e-06	0.00407681	4.21002	Up-Regulated
siAKT	DDIT4L	0.480103	8.68393	7.72116	6.92428e-06	0.0041057	4.186	Up-Regulated
siAKT	WDR19	0.600026	7.62136	7.66888	7.3999e-06	0.00421508	4.12481	Up-Regulated
siAKT	RPL12P6	0.513922	8.61197	7.6559	7.52334e-06	0.00421508	4.10956	Up-Regulated
siAKT	EAPP	0.605711	8.42248	7.64997	7.58043e-06	0.00421508	4.10259	Up-Regulated
siAKT	CD44	0.622231	7.71602	7.54664	8.65426e-06	0.00434075	3.98025	Up-Regulated
siAKT	RAPGEF5	0.554573	7.32782	7.53995	8.72921e-06	0.00434075	3.97228	Up-Regulated
siAKT	MT1A	0.726612	10.0897	7.50132	9.1756e-06	0.00440093	3.92613	Up-Regulated
siAKT	TNFRSF14	0.700106	7.48054	7.31403	1.17154e-05	0.00533381	3.69935	Up-Regulated
siAKT	SUB1	0.479779	7.63217	7.26199	1.25478e-05	0.00555391	3.63546	Up-Regulated
siAKT	RASD2	0.534939	6.79917	7.21152	1.3416e-05	0.00584506	3.5731	Up-Regulated
siAKT	CXCR7	0.654563	7.76006	7.20251	1.35776e-05	0.00584506	3.56193	Up-Regulated
siAKT	FXYD2	0.557005	7.86589	7.00634	1.7666e-05	0.00653141	3.31579	Up-Regulated
siAKT	PARP12	0.41526	6.96762	6.98159	1.82689e-05	0.00660478	3.28433	Up-Regulated
siAKT	ID2	0.582716	8.10326	6.98095	1.82847e-05	0.00660478	3.28351	Up-Regulated
siAKT	RHOU	0.533533	9.25931	6.96803	1.86083e-05	0.00664528	3.26706	Up-Regulated
siAKT	EMP1	0.597152	9.98935	6.94637	1.91648e-05	0.00669193	3.2394	Up-Regulated
siAKT	TXNIP	0.677983	11.1136	6.92548	1.97184e-05	0.00670881	3.21267	Up-Regulated
siAKT	D4S234E	0.408166	8.88227	6.90814	2.01907e-05	0.00671119	3.19043	Up-Regulated
siAKT	EML4	0.384833	8.95844	6.89934	2.04351e-05	0.00671119	3.17913	Up-Regulated
siAKT	S100A4	0.397445	11.657	6.89697	2.05013e-05	0.00671119	3.17609	Up-Regulated
siAKT	SASH1	0.459787	7.79966	6.88543	2.08279e-05	0.00674782	3.16123	Up-Regulated
siAKT	TIGA1	0.71309	10.4123	6.86755	2.13445e-05	0.00684461	3.1382	Up-Regulated
siAKT	DCBLD2	0.642423	9.14501	6.85709	2.16531e-05	0.00687342	3.1247	Up-Regulated
siAKT	LOC100131905	0.405143	10.9487	6.83171	2.24219e-05	0.00697654	3.09187	Up-Regulated
siAKT	IRF1	0.428734	7.87828	6.82064	2.27663e-05	0.00701426	3.07752	Up-Regulated
siAKT	LOC100129685	0.530276	8.5794	6.79731	2.35108e-05	0.00717332	3.04722	Up-Regulated
siAKT	NUP160	0.412296	7.83036	6.76199	2.46877e-05	0.00725689	3.0012	Up-Regulated
siAKT	GPR126	0.681988	7.97781	6.74803	2.51703e-05	0.00725689	2.98295	Up-Regulated
siAKT	SLC20A2	0.424092	7.77725	6.69436	2.71204e-05	0.00767825	2.91254	Up-Regulated
siAKT	DOCK11	0.467616	9.19839	6.62615	2.98352e-05	0.00837145	2.8224	Up-Regulated
siAKT	LOC644511	0.536491	11.0104	6.571	3.22419e-05	0.00888801	2.74901	Up-Regulated
siAKT	KIAA0430	0.486832	8.19673	6.55227	3.31056e-05	0.00904129	2.72398	Up-Regulated
siAKT	ITGAV	0.497431	8.17683	6.54657	3.33733e-05	0.00904129	2.71635	Up-Regulated
siAKT	DDEF2	0.635653	8.54958	6.51856	3.47231e-05	0.00908571	2.67879	Up-Regulated
siAKT	HMOX1	0.679312	7.27181	6.51799	3.47511e-05	0.00908571	2.67803	Up-Regulated
siAKT	TNFRSF21	0.753434	8.8533	6.5133	3.49829e-05	0.00908571	2.67173	Up-Regulated
siAKT	C14orf4	0.428144	9.44469	6.47971	3.66924e-05	0.00937475	2.62649	Up-Regulated
siAKT	KIAA0831	0.436457	8.06666	6.45213	3.81619e-05	0.00951806	2.58924	Up-Regulated
siAKT	RPL13A	0.473715	11.989	6.43362	3.9184e-05	0.00968433	2.56415	Up-Regulated
siAKT	PCMTD2	0.449787	7.25975	6.42897	3.94449e-05	0.00968433	2.55785	Up-Regulated
siAKT	AFAP1L2	0.399207	8.26216	6.39667	4.13111e-05	0.00996133	2.51394	Up-Regulated
siAKT	SLC4A11	0.535682	7.72462	6.3951	4.14046e-05	0.00996133	2.5118	Up-Regulated
siAKT	INA	0.447554	9.33998	6.39309	4.1524e-05	0.00996133	2.50906	Up-Regulated
siAKT	ANKRD46	0.378817	6.56241	6.36933	4.29649e-05	0.0101497	2.47664	Up-Regulated
siAKT	C6orf48	0.388642	7.39538	6.31716	4.63187e-05	0.0103413	2.40515	Up-Regulated
siAKT	RPL23A	0.595722	9.17023	6.3167	4.63495e-05	0.0103413	2.40452	Up-Regulated
siAKT	LOC100131205	0.456859	10.5129	6.30868	4.68893e-05	0.0103413	2.3935	Up-Regulated
siAKT	LOC729208	0.40981	8.9478	6.26362	5.00521e-05	0.0107388	2.33135	Up-Regulated
siAKT	COIL	0.424204	8.48309	6.25647	5.05743e-05	0.0107388	2.32146	Up-Regulated
siAKT	APEX1	0.454019	10.3022	6.23721	5.20105e-05	0.0109697	2.29478	Up-Regulated
siAKT	OXA1L	0.486719	9.04834	6.17379	5.7054e-05	0.0116101	2.20651	Up-Regulated
siAKT	LOC653156	0.661472	9.47391	6.16631	5.76822e-05	0.01162	2.19606	Up-Regulated
siAKT	MAP3K1	0.566162	8.84363	6.15103	5.89886e-05	0.0116684	2.17468	Up-Regulated
siAKT	FAM65C	0.717004	8.44538	6.09079	6.44537e-05	0.0124265	2.09005	Up-Regulated
siAKT	SLC48A1	0.429258	9.79502	6.08312	6.51876e-05	0.0124914	2.07923	Up-Regulated
siAKT	C4orf14	0.466166	8.70876	6.06729	6.67301e-05	0.0126206	2.05687	Up-Regulated
siAKT	SRD5A1	0.390206	7.39697	6.01177	7.24539e-05	0.013238	1.97814	Up-Regulated
siAKT	TMEM59	0.528555	11.0285	5.96556	7.76153e-05	0.0138616	1.91225	Up-Regulated
siAKT	RCOR3	0.399259	7.55575	5.93388	8.1378e-05	0.0140516	1.86689	Up-Regulated
siAKT	FLJ20489	0.471921	9.29517	5.92959	8.19026e-05	0.0140649	1.86074	Up-Regulated
siAKT	ANKRD43	0.418177	6.98879	5.90244	8.5305e-05	0.0142698	1.82171	Up-Regulated
siAKT	LOC100134073	0.428924	6.71786	5.85874	9.11014e-05	0.015017	1.75865	Up-Regulated
siAKT	STS-1	0.381148	8.3209	5.85751	9.12699e-05	0.015017	1.75687	Up-Regulated
siAKT	ARGLU1	0.429062	9.80817	5.79792	9.98726e-05	0.0157718	1.67039	Up-Regulated
siAKT	KITLG	0.441209	6.6905	5.78327	0.000102117	0.0158079	1.64904	Up-Regulated
siAKT	CCNA1	0.449081	7.56308	5.76216	0.000105445	0.0158551	1.61822	Up-Regulated
siAKT	MMP7	0.607242	7.53881	5.71875	0.000112656	0.0166997	1.55461	Up-Regulated
siAKT	UBP1	0.42028	8.64221	5.69535	0.00011676	0.0170665	1.52019	Up-Regulated
siAKT	IVNS1ABP	0.514031	7.83305	5.68405	0.000118796	0.0172041	1.50355	Up-Regulated
siAKT	MT1X	0.531454	9.47532	5.63048	0.000128981	0.0182584	1.42436	Up-Regulated
siAKT	LOC391019	0.475228	9.02947	5.6002	0.000135143	0.0190449	1.3794	Up-Regulated
siAKT	ITM2C	0.580751	10.1683	5.57199	0.000141166	0.0194573	1.33738	Up-Regulated
siAKT	ISG15	0.511986	7.85299	5.54179	0.00014793	0.0202124	1.29225	Up-Regulated
siAKT	LOC646819	0.395817	11.6171	5.50219	0.000157322	0.0206	1.23286	Up-Regulated
siAKT	MIR1978	0.57168	9.56957	5.3282	0.000206731	0.0239732	0.968997	Up-Regulated
siAKT	LOC648210	0.426955	11.5232	5.23446	0.000239927	0.0269069	0.824884	Up-Regulated
siAKT	PSMB10	0.432432	10.6087	5.22072	0.000245247	0.0272337	0.803645	Up-Regulated
siAKT	EEF1AL7	0.533842	12.1762	5.13179	0.000282834	0.0286711	0.66548	Up-Regulated
siAKT	LOC387825	0.39718	7.53587	5.0873	0.000303874	0.0296569	0.595908	Up-Regulated
siAKT	FAM111A	0.389417	7.45155	5.05679	0.000319254	0.0305881	0.548012	Up-Regulated
siAKT	B2M	0.500356	10.9465	5.00902	0.000344999	0.0318881	0.472754	Up-Regulated
siAKT	CFB	0.394155	6.38941	4.98475	0.000358909	0.0328836	0.434385	Up-Regulated
siAKT	CBLN2	0.385535	6.5921	4.97528	0.000364494	0.0332017	0.419393	Up-Regulated
siAKT	TNFRSF11B	0.457627	6.67142	4.96346	0.000371594	0.0336533	0.400663	Up-Regulated
siAKT	LOC730746	0.451975	7.5245	4.94368	0.000383806	0.0343632	0.369262	Up-Regulated
siAKT	HLA-DMB	0.445132	9.59991	4.93096	0.000391886	0.0347066	0.349027	Up-Regulated
siAKT	LOC100134504	0.43427	10.1535	4.92001	0.000398976	0.0349254	0.331609	Up-Regulated
siAKT	LOC653737	0.382381	9.62196	4.84726	0.000449678	0.0370908	0.215367	Up-Regulated
siAKT	RPL26	0.413818	11.6976	4.81615	0.000473384	0.0383417	0.165427	Up-Regulated
siAKT	BAT2D1	0.38467	8.60805	4.7625	0.000517406	0.0402679	0.0789628	Up-Regulated
siAKT	TSPAN1	0.580886	8.34619	4.7622	0.000517668	0.0402679	0.0784703	Up-Regulated
siAKT	GAGE12F	0.406648	9.38353	4.74507	0.000532615	0.0409269	0.0507848	Up-Regulated
siAKT	C9orf103	0.450863	8.01918	4.74356	0.000533962	0.0409269	0.0483289	Up-Regulated
siAKT	SMARCC1	0.384764	9.32396	4.7421	0.000535256	0.0409269	0.0459739	Up-Regulated
siAKT	GNPTG	0.412769	7.71028	4.69013	0.000583703	0.0429589	-0.0383205	Up-Regulated
siAKT	UBQLN4	0.391564	8.80047	4.67487	0.000598792	0.0436815	-0.0631547	Up-Regulated
siAKT	MAL	0.487444	9.25602	4.65904	0.000614867	0.0440608	-0.088934	Up-Regulated
siAKT	LOC388275	0.451511	10.5221	4.64765	0.000626717	0.0440608	-0.107511	Up-Regulated
siAKT	LOC128192	0.52753	10.0942	4.63763	0.000637344	0.0444555	-0.123876	Up-Regulated
siAKT	GNG11	0.496811	10.7364	4.62414	0.000651942	0.0449297	-0.145919	Up-Regulated
siAKT	CLDN1	0.511323	11.2231	4.48877	0.000819386	0.0490545	-0.368493	Up-Regulated
siAKT	AKT1	-2.15652	8.97123	-19.4029	3.71964e-10	1.16893e-05	11.7483	Down-Regulated
siAKT	TRIP13	-1.40837	8.5415	-14.778	7.64433e-09	8.00769e-05	9.81282	Down-Regulated
siAKT	MICB	-0.708267	7.60379	-12.1203	6.59597e-08	0.000337755	8.19679	Down-Regulated
siAKT	DIRC2	-0.80518	7.85343	-12.0754	6.86434e-08	0.000337755	8.16523	Down-Regulated
siAKT	LOC729082	-0.735912	8.86564	-11.8686	8.26128e-08	0.000337755	8.01787	Down-Regulated
siAKT	LOC728666	-0.682292	8.97813	-11.8244	8.59811e-08	0.000337755	7.98592	Down-Regulated
siAKT	LOC731049	-0.802879	10.5084	-10.5834	2.7904e-07	0.000857975	7.02065	Down-Regulated
siAKT	TFRC	-0.739417	11.1982	-10.5097	3.00316e-07	0.000857975	6.95892	Down-Regulated
siAKT	LOC651816	-0.886975	9.71256	-10.3596	3.49278e-07	0.000885809	6.83152	Down-Regulated
siAKT	BTG3	-0.654245	8.10674	-10.3064	3.68612e-07	0.000885809	6.78591	Down-Regulated
siAKT	COX8A	-0.959045	11.8431	-10.1346	4.39485e-07	0.000920751	6.63642	Down-Regulated
siAKT	JAZF1	-0.745358	6.78059	-9.98995	5.10553e-07	0.000943802	6.50828	Down-Regulated
siAKT	OKL38	-0.769893	8.5561	-9.84102	5.96863e-07	0.00104206	6.37407	Down-Regulated
siAKT	PBK	-0.703544	8.2161	-9.52483	8.36882e-07	0.00125237	6.08129	Down-Regulated
siAKT	NUAK1	-0.569803	7.82931	-8.8138	1.85066e-06	0.00215403	5.38191	Down-Regulated
siAKT	TUBA4A	-0.692963	9.09804	-8.65364	2.22794e-06	0.00241432	5.21613	Down-Regulated
siAKT	COMMD2	-0.757685	8.22752	-8.61104	2.34167e-06	0.0024477	5.1715	Down-Regulated
siAKT	COPG	-0.568368	8.61748	-8.53343	2.56523e-06	0.00251921	5.08962	Down-Regulated
siAKT	PRMT6	-0.564459	8.43973	-8.45781	2.80521e-06	0.00259284	5.00912	Down-Regulated
siAKT	FAM195A	-0.713583	7.93815	-8.37361	3.10117e-06	0.0027845	4.91862	Down-Regulated
siAKT	LOC651697	-0.64932	8.59744	-8.06338	4.51697e-06	0.00339653	4.57733	Down-Regulated
siAKT	RAB38	-0.676298	7.37895	-7.94229	5.24612e-06	0.00374692	4.44067	Down-Regulated
siAKT	FAM96B	-0.560911	9.93049	-7.88335	5.64589e-06	0.00382341	4.37343	Down-Regulated
siAKT	CNN2	-0.618877	8.2901	-7.87538	5.70242e-06	0.00382341	4.3643	Down-Regulated
siAKT	PTPN1	-0.527074	8.05593	-7.83501	5.9981e-06	0.00392701	4.31795	Down-Regulated
siAKT	ERO1L	-0.554972	7.14668	-7.77175	6.49508e-06	0.00402728	4.24485	Down-Regulated
siAKT	EIF4E3	-0.430838	7.41979	-7.76681	6.5357e-06	0.00402728	4.23912	Down-Regulated
siAKT	RP9	-0.514594	8.785	-7.6433	7.64525e-06	0.00421508	4.09474	Down-Regulated
siAKT	KDELR2	-0.411603	9.50592	-7.55989	8.50792e-06	0.00434075	3.99602	Down-Regulated
siAKT	LOC440957	-0.512266	8.65953	-7.55591	8.5516e-06	0.00434075	3.99129	Down-Regulated
siAKT	RCOR2	-0.433504	7.96047	-7.55573	8.55349e-06	0.00434075	3.99108	Down-Regulated
siAKT	GCNT3	-0.4387	7.8019	-7.53898	8.74007e-06	0.00434075	3.97113	Down-Regulated
siAKT	EDN2	-0.596317	6.83176	-7.53016	8.84008e-06	0.00434075	3.9606	Down-Regulated
siAKT	EPDR1	-0.466903	10.7266	-7.49569	9.24271e-06	0.00440093	3.91938	Down-Regulated
siAKT	ADM2	-0.418748	7.30163	-7.45684	9.72011e-06	0.00455917	3.87273	Down-Regulated
siAKT	THOC4	-0.499601	8.81606	-7.43398	1.00134e-05	0.00462765	3.84517	Down-Regulated
siAKT	STC2	-0.456284	7.71609	-7.30338	1.18808e-05	0.00533381	3.68631	Down-Regulated
siAKT	ATP6V1F	-0.426371	10.4296	-7.19133	1.37809e-05	0.00585243	3.54806	Down-Regulated
siAKT	YWHAE	-0.41079	7.1635	-7.16031	1.43627e-05	0.00591946	3.50946	Down-Regulated
siAKT	NRG4	-0.637682	7.60793	-7.14777	1.46053e-05	0.00591946	3.49382	Down-Regulated
siAKT	BNIP3	-0.600086	9.98125	-7.14643	1.46316e-05	0.00591946	3.49214	Down-Regulated
siAKT	FBXL20	-0.456318	7.0325	-7.13503	1.48564e-05	0.00591946	3.4779	Down-Regulated
siAKT	TRIL	-0.459803	7.23585	-7.1255	1.50471e-05	0.00591946	3.46598	Down-Regulated
siAKT	IPO11	-0.520282	7.51402	-7.12441	1.5069e-05	0.00591946	3.46462	Down-Regulated
siAKT	IMPAD1	-0.487025	8.19701	-7.11437	1.52731e-05	0.00592557	3.45204	Down-Regulated
siAKT	VHL	-0.474742	7.1387	-7.09444	1.5687e-05	0.00595388	3.42704	Down-Regulated
siAKT	DPP9	-0.428049	6.98465	-7.09264	1.57249e-05	0.00595388	3.42478	Down-Regulated
siAKT	C14orf149	-0.386	7.41602	-7.01307	1.75059e-05	0.00653141	3.32432	Down-Regulated
siAKT	PRSS23	-0.444195	7.18531	-6.94638	1.91645e-05	0.00669193	3.23942	Down-Regulated
siAKT	SRXN1	-0.478711	8.97238	-6.9242	1.97527e-05	0.00670881	3.21104	Down-Regulated
siAKT	CNTNAP1	-0.420764	6.9314	-6.92047	1.98536e-05	0.00670881	3.20625	Down-Regulated
siAKT	GTF2F1	-0.427545	8.03392	-6.84489	2.2019e-05	0.00691968	3.10894	Down-Regulated
siAKT	C6orf173	-0.405158	9.07047	-6.7655	2.4568e-05	0.00725689	3.00578	Down-Regulated
siAKT	ELAVL1	-0.426029	6.72423	-6.75669	2.48696e-05	0.00725689	2.99428	Down-Regulated
siAKT	GTSE1	-0.450703	7.77931	-6.75303	2.49963e-05	0.00725689	2.98949	Down-Regulated
siAKT	TUBB4Q	-0.4348	8.30985	-6.72729	2.59055e-05	0.00740098	2.95579	Down-Regulated
siAKT	PTTG1	-0.39978	10.5731	-6.53273	3.40329e-05	0.00908571	2.69781	Down-Regulated
siAKT	PIF1	-0.460689	6.66003	-6.51444	3.49262e-05	0.00908571	2.67326	Down-Regulated
siAKT	SLC25A23	-0.438958	10.4617	-6.48434	3.64514e-05	0.00937475	2.63274	Down-Regulated
siAKT	LMNA	-0.426497	9.02936	-6.46391	3.75265e-05	0.00951055	2.60517	Down-Regulated
siAKT	REEP4	-0.460387	6.82581	-6.45826	3.783e-05	0.00951077	2.59752	Down-Regulated
siAKT	GSK3B	-0.510118	8.45098	-6.36733	4.30886e-05	0.0101497	2.47391	Down-Regulated
siAKT	ANKRD13C	-0.487601	7.04151	-6.36427	4.32784e-05	0.0101497	2.46973	Down-Regulated
siAKT	TUBB2C	-0.404688	10.8268	-6.34526	4.44788e-05	0.0103248	2.44372	Down-Regulated
siAKT	ATG9A	-0.416676	7.05689	-6.34209	4.46821e-05	0.0103248	2.43938	Down-Regulated
siAKT	NDUFA8	-0.398803	11.0435	-6.30622	4.70568e-05	0.0103413	2.39011	Down-Regulated
siAKT	SNAPC2	-0.385507	7.71397	-6.25903	5.03868e-05	0.0107388	2.325	Down-Regulated
siAKT	ARL1	-0.396312	8.06888	-6.25727	5.05152e-05	0.0107388	2.32257	Down-Regulated
siAKT	NDUFB2	-0.477747	11.3932	-6.23049	5.25211e-05	0.0110035	2.28547	Down-Regulated
siAKT	SLC39A11	-0.447762	7.11224	-6.21219	5.39404e-05	0.011226	2.26004	Down-Regulated
siAKT	PMM2	-0.56059	7.43504	-6.17636	5.68393e-05	0.0116101	2.21011	Down-Regulated
siAKT	HIATL1	-0.449431	7.16644	-6.17128	5.72637e-05	0.0116101	2.20301	Down-Regulated
siAKT	PPIB	-0.422327	6.40977	-6.1462	5.94076e-05	0.0116684	2.16793	Down-Regulated
siAKT	TXNRD1	-0.38748	9.21978	-6.09891	6.36866e-05	0.0124059	2.10149	Down-Regulated
siAKT	FAM162B	-0.501777	7.76808	-6.07022	6.64413e-05	0.0126206	2.06102	Down-Regulated
siAKT	MORG1	-0.379781	7.51713	-6.06389	6.70667e-05	0.0126206	2.05206	Down-Regulated
siAKT	NRAS	-0.379779	6.97836	-6.02977	7.05422e-05	0.0130404	2.00373	Down-Regulated
siAKT	PHGDH	-0.430447	11.8915	-6.0162	7.19784e-05	0.013228	1.98445	Down-Regulated
siAKT	ARPC1A	-0.382169	10.6588	-5.95803	7.84928e-05	0.0138809	1.90148	Down-Regulated
siAKT	TELO2	-0.459285	6.83853	-5.95692	7.86228e-05	0.0138809	1.8999	Down-Regulated
siAKT	PGAM1	-0.446085	9.62867	-5.9455	7.99759e-05	0.0140409	1.88355	Down-Regulated
siAKT	SAP30L	-0.488114	8.68187	-5.90401	8.51047e-05	0.0142698	1.82397	Down-Regulated
siAKT	GPX7	-0.421321	8.94173	-5.90196	8.53664e-05	0.0142698	1.82102	Down-Regulated
siAKT	MRPL23	-0.416953	9.77105	-5.84792	9.25997e-05	0.0150779	1.74299	Down-Regulated
siAKT	BIRC5	-0.380666	7.26627	-5.83959	9.37716e-05	0.01519	1.73092	Down-Regulated
siAKT	CCNF	-0.438316	8.96991	-5.81659	9.70893e-05	0.0154631	1.69754	Down-Regulated
siAKT	SCD	-0.497873	11.6387	-5.78906	0.000101225	0.0158079	1.65747	Down-Regulated
siAKT	LOC493869	-0.504096	10.2305	-5.78712	0.000101523	0.0158079	1.65464	Down-Regulated
siAKT	LOC727803	-0.429083	10.2546	-5.77329	0.000103676	0.0158079	1.63448	Down-Regulated
siAKT	FKBP4	-0.484572	8.88849	-5.76728	0.000104628	0.0158079	1.62569	Down-Regulated
siAKT	SLC47A1	-0.401111	8.23223	-5.71025	0.000114128	0.0168385	1.54212	Down-Regulated
siAKT	GTF2IRD2B	-0.590721	7.68595	-5.69613	0.00011662	0.0170665	1.52134	Down-Regulated
siAKT	SLC16A3	-0.482036	8.95843	-5.68696	0.000118269	0.0172041	1.50784	Down-Regulated
siAKT	GPX8	-0.436254	7.84143	-5.67409	0.000120624	0.0173887	1.48886	Down-Regulated
siAKT	DEXI	-0.379101	9.45915	-5.66448	0.000122414	0.0175661	1.47468	Down-Regulated
siAKT	C1orf174	-0.394093	8.24707	-5.64544	0.000126046	0.0179237	1.44652	Down-Regulated
siAKT	HNRNPUL2	-0.463706	9.09476	-5.58433	0.000138498	0.0193442	1.35576	Down-Regulated
siAKT	C15orf23	-0.38066	8.25216	-5.54824	0.000146457	0.0200984	1.3019	Down-Regulated
siAKT	PALLD	-0.474711	8.70084	-5.52273	0.000152374	0.0204929	1.2637	Down-Regulated
siAKT	ACTR1A	-0.449723	8.7114	-5.51079	0.00015523	0.0204969	1.24578	Down-Regulated
siAKT	SPAG5	-0.395226	6.76536	-5.47313	0.000164616	0.0212017	1.18912	Down-Regulated
siAKT	LOC399942	-0.429031	9.99755	-5.46695	0.000166213	0.0212333	1.17981	Down-Regulated
siAKT	CLDND2	-0.403775	6.5736	-5.45322	0.000169819	0.0216063	1.15908	Down-Regulated
siAKT	ALDOC	-0.475104	9.93591	-5.44613	0.000171714	0.0217592	1.14836	Down-Regulated
siAKT	LOC346887	-0.456646	7.42528	-5.43589	0.000174491	0.0220223	1.13287	Down-Regulated
siAKT	HSPC159	-0.394201	7.41161	-5.4135	0.000180727	0.0226276	1.09895	Down-Regulated
siAKT	ESYT1	-0.554732	9.81043	-5.4042	0.000183385	0.0228692	1.08484	Down-Regulated
siAKT	CTSL2	-0.405042	9.85954	-5.3739	0.00019234	0.0234655	1.03877	Down-Regulated
siAKT	ITGA5	-0.446247	7.1721	-5.31713	0.000210385	0.0242181	0.952052	Down-Regulated
siAKT	RNF126	-0.413217	7.72622	-5.25806	0.000231072	0.0263104	0.861292	Down-Regulated
siAKT	RBP2	-0.511777	7.07585	-5.19287	0.000256413	0.0277016	0.760519	Down-Regulated
siAKT	LOC728188	-0.554511	8.77704	-5.19122	0.000257096	0.0277016	0.757945	Down-Regulated
siAKT	RYBP	-0.399552	7.5461	-5.17619	0.000263362	0.0279142	0.734613	Down-Regulated
siAKT	PRELID1	-0.389199	8.73735	-5.17303	0.000264699	0.0279142	0.729708	Down-Regulated
siAKT	MRPL41	-0.406228	9.19158	-5.14805	0.000275533	0.0285828	0.690833	Down-Regulated
siAKT	ARPC5L	-0.447364	9.19578	-5.13271	0.000282415	0.0286711	0.666917	Down-Regulated
siAKT	RIT1	-0.542176	7.48771	-5.13037	0.000283483	0.0286711	0.66326	Down-Regulated
siAKT	H2AFX	-0.441538	7.61135	-5.09892	0.000298225	0.0295269	0.614106	Down-Regulated
siAKT	AURKA	-0.403801	9.33046	-5.0728	0.000311083	0.0301732	0.573164	Down-Regulated
siAKT	CHCHD10	-0.457259	9.67657	-5.04849	0.000323577	0.0308143	0.534964	Down-Regulated
siAKT	TAF10	-0.418772	9.78751	-5.04464	0.000325602	0.0308204	0.52891	Down-Regulated
siAKT	CLPTM1L	-0.406474	10.5897	-4.92908	0.00039309	0.0347066	0.346048	Down-Regulated
siAKT	SH3GL1	-0.414983	8.34082	-4.92781	0.000393909	0.0347066	0.344026	Down-Regulated
siAKT	HOXC8	-0.494344	7.88153	-4.87543	0.00042929	0.0364618	0.260461	Down-Regulated
siAKT	C16orf61	-0.403551	10.8274	-4.85178	0.000446343	0.03701	0.222603	Down-Regulated
siAKT	EMP3	-0.402911	11.2233	-4.83019	0.000462529	0.0378382	0.187979	Down-Regulated
siAKT	EHBP1L1	-0.384815	7.67602	-4.82885	0.000463556	0.0378382	0.185822	Down-Regulated
siAKT	CX3CL1	-0.394613	8.27908	-4.78487	0.000498552	0.0394464	0.115062	Down-Regulated
siAKT	PRC1	-0.395916	9.76556	-4.75908	0.000520357	0.0403401	0.0734305	Down-Regulated
siAKT	NME4	-0.605672	9.83932	-4.71275	0.000562077	0.0420567	-0.00158883	Down-Regulated
siAKT	LOC388588	-0.403308	7.81806	-4.69588	0.000578132	0.0428499	-0.028989	Down-Regulated
siAKT	HSPBL2	-0.403614	8.99649	-4.69146	0.000582414	0.0429589	-0.0361696	Down-Regulated
siAKT	CRABP2	-0.592846	8.77125	-4.68265	0.000591047	0.0432966	-0.0504859	Down-Regulated
siAKT	ARPC5	-0.413161	11.2695	-4.66105	0.000612799	0.0440608	-0.0856565	Down-Regulated
siAKT	CKAP4	-0.49087	9.34897	-4.60237	0.000676244	0.0457686	-0.181544	Down-Regulated
siAKT	ZMYND19	-0.380114	8.67399	-4.59722	0.000682125	0.0457686	-0.189973	Down-Regulated
siAKT	LOC651064	-0.454119	10.5487	-4.59713	0.000682229	0.0457686	-0.190121	Down-Regulated
siAKT	PGAM4	-0.387544	9.11762	-4.58686	0.000694135	0.046314	-0.206964	Down-Regulated
siAKT	DDIT4	-0.522166	10.3476	-4.56903	0.000715314	0.0468912	-0.236224	Down-Regulated
siAKT	ADIPOR2	-0.398659	9.06954	-4.567	0.000717777	0.0468912	-0.239571	Down-Regulated
siAKT	MBD6	-0.440245	7.6988	-4.56606	0.000718913	0.0468912	-0.24111	Down-Regulated
siAKT	LOC100132717	-0.385687	9.04134	-4.56096	0.000725129	0.0468912	-0.249492	Down-Regulated
siAKT	LOC100129650	-0.414052	9.42935	-4.54722	0.000742157	0.0471225	-0.272092	Down-Regulated
siAKT	LDHA	-0.451366	11.425	-4.52049	0.000776481	0.0478257	-0.316117	Down-Regulated
siAKTR5	PDK4	3.18518	7.87879	47.4929	9.13271e-15	2.87004e-10	19.4368	Up-Regulated
siAKTR5	FKBP5	2.92712	9.95161	40.6162	5.6519e-14	8.26438e-10	18.7366	Up-Regulated
siAKTR5	SPINK5L3	2.83474	7.60707	39.469	7.88937e-14	8.26438e-10	18.5929	Up-Regulated
siAKTR5	RASD1	2.29458	7.37479	31.9218	9.2872e-13	6.06457e-09	17.375	Up-Regulated
siAKTR5	MT2A	2.69863	10.5701	31.8168	9.64897e-13	6.06457e-09	17.3539	Up-Regulated
siAKTR5	MT1A	2.23557	10.8442	30.2677	1.72059e-12	8.8696e-09	17.0267	Up-Regulated
siAKTR5	NDRG1	1.92657	8.38348	29.9086	1.97566e-12	8.8696e-09	16.9463	Up-Regulated
siAKTR5	TIPARP	3.5818	9.75529	29.4636	2.35003e-12	9.23151e-09	16.844	Up-Regulated
siAKTR5	LEPREL1	1.86523	10.6257	28.006	4.22623e-12	1.4757e-08	16.488	Up-Regulated
siAKTR5	MAP1LC3C	1.40942	7.29068	23.8616	2.67892e-11	8.41878e-08	15.2678	Up-Regulated
siAKTR5	F3	1.4961	7.07073	22.6777	4.80684e-11	1.37327e-07	14.851	Up-Regulated
siAKTR5	SLCO4A1	1.44419	7.89692	22.2369	6.02102e-11	1.5768e-07	14.6867	Up-Regulated
siAKTR5	MT1G	1.16036	6.76	21.4682	9.01044e-11	2.17817e-07	14.3876	Up-Regulated
siAKTR5	OGFRL1	1.03089	6.98851	19.8143	2.25225e-10	4.33653e-07	13.6846	Up-Regulated
siAKTR5	MT1X	1.93356	10.1764	19.7436	2.34586e-10	4.33653e-07	13.6526	Up-Regulated
siAKTR5	LIPG	1.07653	8.41168	18.8913	3.87743e-10	6.63859e-07	13.253	Up-Regulated
siAKTR5	MUM1L1	1.07851	7.26442	18.7653	4.1842e-10	6.63859e-07	13.1917	Up-Regulated
siAKTR5	BTG2	1.1737	7.51194	18.7493	4.2249e-10	6.63859e-07	13.1839	Up-Regulated
siAKTR5	NFKBIA	1.10021	10.9454	17.6395	8.44298e-10	1.26347e-06	12.6171	Up-Regulated
siAKTR5	CDKN1C	1.60951	7.51301	17.3897	9.92222e-10	1.41734e-06	12.4827	Up-Regulated
siAKTR5	TUBA3D	1.14753	7.53801	17.1684	1.14683e-09	1.56696e-06	12.3613	Up-Regulated
siAKTR5	SGK1	1.15224	7.07974	17.022	1.26342e-09	1.65435e-06	12.2799	Up-Regulated
siAKTR5	CD52	1.21445	7.0219	16.7093	1.55757e-09	1.95792e-06	12.1027	Up-Regulated
siAKTR5	CCDC6	0.962256	9.83422	16.5032	1.79156e-09	2.16544e-06	11.9835	Up-Regulated
siAKTR5	PDLIM1	1.02416	7.10591	16.3657	1.96858e-09	2.29128e-06	11.9029	Up-Regulated
siAKTR5	HBA2	1.5908	7.81716	16.2495	2.13312e-09	2.31157e-06	11.8341	Up-Regulated
siAKTR5	AMOT	0.889266	7.34832	15.9723	2.58867e-09	2.62424e-06	11.6673	Up-Regulated
siAKTR5	TACC2	1.07298	7.07169	15.8687	2.78512e-09	2.73516e-06	11.6039	Up-Regulated
siAKTR5	ATP1A1	1.95426	10.5875	15.5011	3.62323e-09	3.45041e-06	11.3749	Up-Regulated
siAKTR5	MTE	1.47177	7.37575	15.419	3.84543e-09	3.5543e-06	11.3228	Up-Regulated
siAKTR5	PSORS1C3	1.12372	7.18297	15.3697	3.98604e-09	3.57901e-06	11.2914	Up-Regulated
siAKTR5	MT1F	1.04592	10.0901	15.2102	4.48002e-09	3.91081e-06	11.1887	Up-Regulated
siAKTR5	SCNN1A	1.23449	10.4804	14.9221	5.54832e-09	4.71247e-06	10.9999	Up-Regulated
siAKTR5	NT5DC3	1.04076	7.58497	14.6275	6.93181e-09	5.70282e-06	10.802	Up-Regulated
siAKTR5	CST2	0.848938	6.44432	14.6003	7.07727e-09	5.70282e-06	10.7835	Up-Regulated
siAKTR5	TDRD9	0.838192	6.46874	14.5145	7.55811e-09	5.93803e-06	10.7248	Up-Regulated
siAKTR5	NRCAM	0.767271	6.60551	14.4364	8.0262e-09	6.15198e-06	10.671	Up-Regulated
siAKTR5	FAM62B	0.867049	9.38081	14.2105	9.56658e-09	7.15808e-06	10.5134	Up-Regulated
siAKTR5	CST1	1.06405	6.51191	14.0501	1.08534e-08	7.93206e-06	10.3996	Up-Regulated
siAKTR5	FAM129B	1.29772	8.26184	13.8797	1.24285e-08	8.67954e-06	10.277	Up-Regulated
siAKTR5	SGK	1.60624	7.48248	13.435	1.78256e-08	1.16705e-05	9.94864	Up-Regulated
siAKTR5	NET1	0.858649	7.30122	13.4	1.83475e-08	1.17671e-05	9.92223	Up-Regulated
siAKTR5	LOC642299	0.769833	9.3037	13.2476	2.08189e-08	1.30851e-05	9.80636	Up-Regulated
siAKTR5	BCL6	0.823013	6.7534	13.1562	2.24715e-08	1.38469e-05	9.73614	Up-Regulated
siAKTR5	POU5F1P1	0.747444	6.64095	13.0079	2.5463e-08	1.50981e-05	9.62098	Up-Regulated
siAKTR5	SLPI	0.80916	6.881	12.9555	2.66197e-08	1.53224e-05	9.57996	Up-Regulated
siAKTR5	FAM104A	1.03192	9.32189	12.9468	2.68164e-08	1.53224e-05	9.57316	Up-Regulated
siAKTR5	ATAD2	1.01031	8.9193	12.6865	3.35259e-08	1.8814e-05	9.36629	Up-Regulated
siAKTR5	EZR	0.757491	11.3736	12.6331	3.51157e-08	1.93605e-05	9.32324	Up-Regulated
siAKTR5	JAG1	0.650787	6.92697	12.3749	4.40363e-08	2.34557e-05	9.11224	Up-Regulated
siAKTR5	RGS2	0.852594	7.75985	12.2574	4.88818e-08	2.55111e-05	9.01458	Up-Regulated
siAKTR5	RAMP1	1.09801	7.23884	12.2429	4.95187e-08	2.55111e-05	9.00245	Up-Regulated
siAKTR5	HIST2H2AA3	0.694773	9.76984	12.2093	5.10251e-08	2.58631e-05	8.97437	Up-Regulated
siAKTR5	SHISA2	0.912444	6.67896	12.1011	5.62364e-08	2.80522e-05	8.88312	Up-Regulated
siAKTR5	MYBPH	0.682516	6.6027	12.0302	5.99569e-08	2.94407e-05	8.8229	Up-Regulated
siAKTR5	LOC642559	1.18009	7.39092	11.8724	6.92375e-08	3.29675e-05	8.68734	Up-Regulated
siAKTR5	TUBA3E	0.96083	6.45742	11.8108	7.32702e-08	3.38616e-05	8.6339	Up-Regulated
siAKTR5	RHOU	1.33056	9.65783	11.589	9.00171e-08	4.04125e-05	8.4391	Up-Regulated
siAKTR5	HBA1	0.855319	7.05104	11.4368	1.03883e-07	4.59805e-05	8.30306	Up-Regulated
siAKTR5	TEDDM1	0.931725	6.53685	11.3465	1.13189e-07	4.94041e-05	8.2214	Up-Regulated
siAKTR5	PRIC285	0.909699	7.62837	10.8671	1.80222e-07	7.75841e-05	7.77655	Up-Regulated
siAKTR5	KLF9	0.740507	7.16906	10.4433	2.7584e-07	0.000111135	7.36634	Up-Regulated
siAKTR5	C6orf81	0.66054	6.3345	10.2573	3.34034e-07	0.000131217	7.18093	Up-Regulated
siAKTR5	KLHL35	0.578433	8.09876	10.217	3.48305e-07	0.000135134	7.14034	Up-Regulated
siAKTR5	ADARB1	0.549547	6.77445	10.1885	3.58783e-07	0.000137501	7.11157	Up-Regulated
siAKTR5	BIRC3	0.760291	6.51235	10.152	3.72691e-07	0.000139431	7.07462	Up-Regulated
siAKTR5	KCTD3	0.676132	8.17144	10.1026	3.92485e-07	0.00014376	7.02432	Up-Regulated
siAKTR5	APCDD1	0.585403	6.91808	9.88955	4.91738e-07	0.000173089	6.80475	Up-Regulated
siAKTR5	CEBPD	0.606316	9.51901	9.82292	5.28088e-07	0.00018237	6.73514	Up-Regulated
siAKTR5	PDHA1	0.525881	9.84427	9.66734	6.24707e-07	0.000210846	6.57087	Up-Regulated
siAKTR5	ACSL1	0.730788	9.00425	9.6586	6.30673e-07	0.000210846	6.56157	Up-Regulated
siAKTR5	NCRNA00219	0.597889	10.1965	9.61867	6.58709e-07	0.000216505	6.51898	Up-Regulated
siAKTR5	CCDC146	0.505112	8.62754	9.57239	6.92901e-07	0.000224486	6.46939	Up-Regulated
siAKTR5	STAC2	0.584294	6.72284	9.51645	7.36793e-07	0.000231545	6.40917	Up-Regulated
siAKTR5	ADAMTS8	0.642119	6.52863	9.46088	7.83371e-07	0.000241916	6.34901	Up-Regulated
siAKTR5	BTG1	0.694141	9.16229	9.45878	7.85192e-07	0.000241916	6.34673	Up-Regulated
siAKTR5	PAQR8	0.763108	7.58595	9.4411	8.00702e-07	0.0002443	6.32753	Up-Regulated
siAKTR5	PACSIN1	0.592602	8.55684	9.41707	8.2232e-07	0.000246966	6.30136	Up-Regulated
siAKTR5	IGFBP5	0.593669	6.63065	9.41396	8.25159e-07	0.000246966	6.29797	Up-Regulated
siAKTR5	PITX1	0.801543	10.6609	9.34978	8.86251e-07	0.000260293	6.22778	Up-Regulated
siAKTR5	TSC22D1	0.58322	8.1718	9.27775	9.60658e-07	0.000274451	6.14846	Up-Regulated
siAKTR5	CLIC3	0.884731	7.81846	9.21813	1.02734e-06	0.000286988	6.08239	Up-Regulated
siAKTR5	LOC441019	0.610399	6.49472	9.20637	1.04107e-06	0.000286988	6.06931	Up-Regulated
siAKTR5	SLC6A3	0.667269	6.76997	9.19302	1.05689e-06	0.000287414	6.05444	Up-Regulated
siAKTR5	ALCAM	0.773217	8.84846	9.18967	1.0609e-06	0.000287414	6.05071	Up-Regulated
siAKTR5	CIRBP	0.56711	10.7759	9.1679	1.08737e-06	0.000292067	6.02642	Up-Regulated
siAKTR5	VIL2	0.760898	10.6394	9.13801	1.12488e-06	0.000297062	5.99299	Up-Regulated
siAKTR5	S100A10	0.780157	12.308	9.12499	1.14164e-06	0.000298977	5.97839	Up-Regulated
siAKTR5	DAPL1	0.567803	6.43119	9.09397	1.18269e-06	0.000303204	5.94354	Up-Regulated
siAKTR5	ITPRIP	0.564512	7.33605	9.09143	1.18612e-06	0.000303204	5.94069	Up-Regulated
siAKTR5	PRPH	0.500101	7.47576	9.08557	1.19407e-06	0.000303204	5.93409	Up-Regulated
siAKTR5	CTDSPL	0.533606	9.27634	9.01226	1.29859e-06	0.000326476	5.85125	Up-Regulated
siAKTR5	TIGA1	0.536691	10.3241	9.00169	1.31446e-06	0.000327843	5.83925	Up-Regulated
siAKTR5	C17orf80	0.525288	7.12503	8.97752	1.35152e-06	0.000330733	5.81177	Up-Regulated
siAKTR5	PPP2CB	0.91873	8.21084	8.88892	1.49727e-06	0.000361949	5.71049	Up-Regulated
siAKTR5	MKLN1	0.645017	8.20576	8.85947	1.54938e-06	0.000371687	5.67664	Up-Regulated
siAKTR5	IL1R1	0.624704	6.47561	8.77355	1.71289e-06	0.000407797	5.57728	Up-Regulated
siAKTR5	IER5L	0.811236	7.6964	8.70403	1.85872e-06	0.000435912	5.49627	Up-Regulated
siAKTR5	MIDN	0.468266	7.59954	8.67448	1.9247e-06	0.000447153	5.46167	Up-Regulated
siAKTR5	METTL7A	0.892554	7.40568	8.66992	1.93511e-06	0.000447153	5.45632	Up-Regulated
siAKTR5	NAAA	0.510128	7.19572	8.66159	1.95427e-06	0.000448285	5.44654	Up-Regulated
siAKTR5	KLHL24	0.512266	7.365	8.51632	2.32333e-06	0.000525274	5.27472	Up-Regulated
siAKTR5	AP3S1	0.494051	9.07176	8.44032	2.54565e-06	0.000567372	5.18384	Up-Regulated
siAKTR5	C12orf65	0.555204	8.44724	8.36348	2.79377e-06	0.000618289	5.09125	Up-Regulated
siAKTR5	MAMDC2	0.620736	7.08398	8.29347	3.04254e-06	0.000650441	5.00625	Up-Regulated
siAKTR5	MFSD6	0.52933	7.76007	8.24342	3.23488e-06	0.000686887	4.94514	Up-Regulated
siAKTR5	HIST2H2AA4	0.641776	9.89946	8.2052	3.39051e-06	0.000715102	4.89826	Up-Regulated
siAKTR5	ITM2C	0.853834	10.3048	8.17032	3.53957e-06	0.000741531	4.85532	Up-Regulated
siAKTR5	HSPA2	0.44312	8.07147	8.10777	3.82478e-06	0.000775468	4.77794	Up-Regulated
siAKTR5	PRR15L	0.528594	6.532	8.09128	3.90402e-06	0.00078646	4.75745	Up-Regulated
siAKTR5	SPOCK1	0.476785	6.93436	7.99252	4.41681e-06	0.000878498	4.63409	Up-Regulated
siAKTR5	MT1H	0.444277	6.65401	7.95586	4.62515e-06	0.000902795	4.58798	Up-Regulated
siAKTR5	LOC729768	0.806277	10.2923	7.91389	4.87666e-06	0.000937752	4.53499	Up-Regulated
siAKTR5	MRFAP1	0.493435	11.6377	7.79376	5.68111e-06	0.00106907	4.38205	Up-Regulated
siAKTR5	ZCCHC12	0.625046	8.03561	7.78472	5.74713e-06	0.00107506	4.37047	Up-Regulated
siAKTR5	PTGDS	0.431311	6.48211	7.74757	6.02726e-06	0.00112078	4.32275	Up-Regulated
siAKTR5	TBC1D16	0.548755	8.62244	7.68397	6.5413e-06	0.00120922	4.24066	Up-Regulated
siAKTR5	RALY	0.441644	8.6278	7.67278	6.63648e-06	0.00121964	4.22616	Up-Regulated
siAKTR5	C3orf70	0.620412	7.33518	7.61157	7.1841e-06	0.00129751	4.14657	Up-Regulated
siAKTR5	TUBA3C	0.416195	6.15944	7.51976	8.09822e-06	0.00143782	4.02625	Up-Regulated
siAKTR5	TMED10	0.551843	8.49857	7.51021	8.20017e-06	0.00144775	4.01368	Up-Regulated
siAKTR5	LOC652545	0.563863	8.18741	7.48664	8.45789e-06	0.0014849	3.98257	Up-Regulated
siAKTR5	CNKSR3	0.762526	7.5753	7.47679	8.56801e-06	0.00149588	3.96957	Up-Regulated
siAKTR5	ITPK1	0.502651	7.50486	7.47	8.64491e-06	0.00150097	3.96058	Up-Regulated
siAKTR5	SLC39A14	0.553333	7.94165	7.45089	8.86527e-06	0.00153077	3.93527	Up-Regulated
siAKTR5	PPP1CB	0.430423	7.33287	7.39886	9.49625e-06	0.00159588	3.86611	Up-Regulated
siAKTR5	ANKRD34B	0.511562	6.51181	7.35561	1.00572e-05	0.00167227	3.80835	Up-Regulated
siAKTR5	CD24	0.452238	7.83622	7.30353	1.07801e-05	0.0017671	3.73847	Up-Regulated
siAKTR5	LOC93622	0.508104	7.9408	7.27105	1.12591e-05	0.00182386	3.69469	Up-Regulated
siAKTR5	YPEL3	0.413066	6.70198	7.23698	1.17858e-05	0.00187176	3.64863	Up-Regulated
siAKTR5	ANKRD33	0.675701	8.07691	7.22807	1.19279e-05	0.00188364	3.63656	Up-Regulated
siAKTR5	ST3GAL4	0.520833	6.61968	7.21196	1.21894e-05	0.00189636	3.61469	Up-Regulated
siAKTR5	ITPKA	0.454935	7.84441	7.19556	1.2462e-05	0.00192921	3.59241	Up-Regulated
siAKTR5	SLCO2A1	0.380565	6.81601	7.18599	1.26241e-05	0.00194473	3.57938	Up-Regulated
siAKTR5	CITED1	0.395593	6.4024	7.16123	1.30539e-05	0.00199141	3.54563	Up-Regulated
siAKTR5	SSR1	0.486961	9.64712	7.15158	1.32257e-05	0.00200788	3.53244	Up-Regulated
siAKTR5	C21orf122	0.423164	6.5699	7.09535	1.42754e-05	0.00213628	3.45542	Up-Regulated
siAKTR5	MUC1	0.434755	6.94492	7.07812	1.46147e-05	0.00214775	3.43172	Up-Regulated
siAKTR5	FBXO8	0.52449	7.55497	7.07758	1.46255e-05	0.00214775	3.43097	Up-Regulated
siAKTR5	MERTK	0.404511	6.80339	7.07272	1.47228e-05	0.00215199	3.42428	Up-Regulated
siAKTR5	LOC651957	0.502744	7.22718	7.01788	1.587e-05	0.0022983	3.34856	Up-Regulated
siAKTR5	TMEM43	0.385704	8.5412	7.00583	1.61346e-05	0.00232589	3.33187	Up-Regulated
siAKTR5	CDH16	0.590262	7.14899	6.9641	1.70881e-05	0.00242991	3.27389	Up-Regulated
siAKTR5	SEC11C	0.433124	9.56902	6.90839	1.84557e-05	0.00258924	3.19613	Up-Regulated
siAKTR5	MAT2A	0.443101	10.7165	6.88545	1.90525e-05	0.00266108	3.16398	Up-Regulated
siAKTR5	LOC100130154	0.4248	9.41484	6.87069	1.94472e-05	0.00268906	3.14325	Up-Regulated
siAKTR5	GAA	0.480914	6.97521	6.86444	1.9617e-05	0.00268906	3.13447	Up-Regulated
siAKTR5	KLF15	0.471268	6.36799	6.86211	1.96806e-05	0.00268906	3.1312	Up-Regulated
siAKTR5	DGCR6L	0.394724	9.4818	6.85101	1.99874e-05	0.0027016	3.11557	Up-Regulated
siAKTR5	MRPS6	0.397639	11.5852	6.84034	2.02868e-05	0.0027129	3.10054	Up-Regulated
siAKTR5	CHN2	0.461206	6.34331	6.83591	2.04124e-05	0.00271814	3.0943	Up-Regulated
siAKTR5	DNER	0.529695	6.6195	6.75735	2.27856e-05	0.00297121	2.98309	Up-Regulated
siAKTR5	C7orf57	0.396167	6.22201	6.7271	2.37766e-05	0.00306231	2.94003	Up-Regulated
siAKTR5	STMN3	0.621443	10.0425	6.70602	2.44941e-05	0.00312907	2.90996	Up-Regulated
siAKTR5	ZFP36	0.921786	8.26865	6.69386	2.49185e-05	0.00317041	2.89257	Up-Regulated
siAKTR5	PRRG2	0.455762	8.32739	6.684	2.52684e-05	0.0031991	2.87847	Up-Regulated
siAKTR5	ATP11B	0.397117	7.03192	6.67333	2.56531e-05	0.0031991	2.86318	Up-Regulated
siAKTR5	OSGIN2	0.454734	7.49069	6.64193	2.68212e-05	0.00329251	2.81811	Up-Regulated
siAKTR5	HK2	0.446607	7.83219	6.58457	2.9104e-05	0.00350891	2.73542	Up-Regulated
siAKTR5	H2AFJ	0.397666	7.54492	6.58365	2.91422e-05	0.00350891	2.73409	Up-Regulated
siAKTR5	ATOH8	0.527958	6.32017	6.57946	2.93173e-05	0.00351651	2.72803	Up-Regulated
siAKTR5	TRAPPC6A	0.382868	8.12163	6.55364	3.042e-05	0.00362114	2.69064	Up-Regulated
siAKTR5	IRS2	0.822892	7.93785	6.5474	3.06931e-05	0.00363028	2.68159	Up-Regulated
siAKTR5	TXNIP	0.453209	11.0012	6.54661	3.07279e-05	0.00363028	2.68044	Up-Regulated
siAKTR5	C5orf32	0.68225	9.20718	6.40291	3.78054e-05	0.00435192	2.47043	Up-Regulated
siAKTR5	MANBA	0.694805	8.28318	6.36994	3.96628e-05	0.00453252	2.42181	Up-Regulated
siAKTR5	LOC729535	0.476171	7.97928	6.33815	4.1545e-05	0.00470427	2.3748	Up-Regulated
siAKTR5	CREB3L2	0.404013	8.41217	6.32852	4.21342e-05	0.00474592	2.36053	Up-Regulated
siAKTR5	C14orf93	0.382923	7.58099	6.28773	4.47288e-05	0.0049321	2.29992	Up-Regulated
siAKTR5	MIR1978	0.701001	9.63423	6.26348	4.6351e-05	0.00505773	2.26379	Up-Regulated
siAKTR5	MFSD2	0.387234	6.25126	6.22542	4.90248e-05	0.00529597	2.2069	Up-Regulated
siAKTR5	LOC649095	0.380003	6.38841	6.22521	4.90399e-05	0.00529597	2.20659	Up-Regulated
siAKTR5	OCA2	0.393749	6.36854	6.216	4.9712e-05	0.00531942	2.19278	Up-Regulated
siAKTR5	IFITM1	0.688125	8.6618	6.21114	5.00702e-05	0.00533391	2.18549	Up-Regulated
siAKTR5	TBC1D10A	0.390043	6.63059	6.1827	5.22229e-05	0.00548649	2.14278	Up-Regulated
siAKTR5	FOXO1	0.475699	6.85318	6.16967	5.32415e-05	0.005522	2.12318	Up-Regulated
siAKTR5	INA	0.380871	9.30664	6.15323	5.45572e-05	0.00558512	2.09841	Up-Regulated
siAKTR5	LOC100134424	0.616264	7.09748	6.15319	5.4561e-05	0.00558512	2.09834	Up-Regulated
siAKTR5	SYF2	0.386544	9.1857	6.14767	5.50104e-05	0.00561285	2.09001	Up-Regulated
siAKTR5	RPL13A	0.412283	11.9583	6.13006	5.64705e-05	0.00572465	2.06343	Up-Regulated
siAKTR5	LOC652838	0.661547	7.25392	6.07285	6.15069e-05	0.00607835	1.97671	Up-Regulated
siAKTR5	GAS6	0.4451	7.28301	6.06047	6.26582e-05	0.00615037	1.95788	Up-Regulated
siAKTR5	C1orf186	0.382989	7.1767	6.05872	6.28228e-05	0.00615037	1.95522	Up-Regulated
siAKTR5	RNF14	0.389264	7.62891	6.00504	6.81005e-05	0.00650281	1.87331	Up-Regulated
siAKTR5	IFITM3	0.599118	11.3663	5.98924	6.97432e-05	0.00660165	1.84911	Up-Regulated
siAKTR5	LOC647349	0.490487	9.49407	5.89155	8.08716e-05	0.00747491	1.69875	Up-Regulated
siAKTR5	KCNK12	0.589102	9.11053	5.79467	9.37849e-05	0.00832566	1.54824	Up-Regulated
siAKTR5	SLC25A6	0.412642	9.49965	5.77822	9.61862e-05	0.00844343	1.52255	Up-Regulated
siAKTR5	C12orf57	0.460815	10.5578	5.75481	9.97174e-05	0.00865668	1.48591	Up-Regulated
siAKTR5	DHRS3	0.621865	7.62154	5.73978	0.000102056	0.00882731	1.46236	Up-Regulated
siAKTR5	SDF4	0.5936	9.2921	5.73858	0.000102245	0.00882731	1.46048	Up-Regulated
siAKTR5	LOC100133565	0.420523	11.0769	5.71902	0.000105381	0.00899922	1.42977	Up-Regulated
siAKTR5	CTGF	1.2114	8.78917	5.67991	0.000111964	0.00940797	1.36819	Up-Regulated
siAKTR5	RXRA	0.403025	7.8374	5.67073	0.000113572	0.00950514	1.3537	Up-Regulated
siAKTR5	SBDS	0.428176	8.4376	5.64134	0.000118884	0.00978026	1.30723	Up-Regulated
siAKTR5	GRINA	0.379113	8.68972	5.61758	0.00012337	0.00999234	1.26959	Up-Regulated
siAKTR5	UNC84B	0.424063	10.6938	5.5695	0.000133007	0.010582	1.19313	Up-Regulated
siAKTR5	HLA-B	0.546329	9.3694	5.51353	0.000145235	0.0113454	1.10373	Up-Regulated
siAKTR5	HIST3H2A	0.40943	7.3068	5.4931	0.000149989	0.0116384	1.07098	Up-Regulated
siAKTR5	LOC100129028	0.511281	11.4354	5.48335	0.000152318	0.0117602	1.05532	Up-Regulated
siAKTR5	LAMC3	0.563302	8.09853	5.46248	0.000157428	0.0120373	1.02177	Up-Regulated
siAKTR5	RASD2	0.42009	6.74175	5.43296	0.000164967	0.0125223	0.97422	Up-Regulated
siAKTR5	KLHDC2	0.494876	10.1349	5.39328	0.000175707	0.0129619	0.910095	Up-Regulated
siAKTR5	CTSF	0.524619	7.82712	5.34473	0.000189862	0.0136535	0.83133	Up-Regulated
siAKTR5	PRODH	0.405176	7.41021	5.31777	0.000198238	0.0140628	0.78744	Up-Regulated
siAKTR5	TSC22D3	0.587487	6.33934	5.304	0.000202664	0.0143121	0.764994	Up-Regulated
siAKTR5	DNAJB9	0.427488	7.24263	5.29597	0.000205294	0.014433	0.751884	Up-Regulated
siAKTR5	GRN	0.545529	9.48739	5.26501	0.000215777	0.0149033	0.701254	Up-Regulated
siAKTR5	COL6A1	0.479212	8.16651	5.25665	0.000218701	0.0150064	0.68757	Up-Regulated
siAKTR5	MAL	0.510702	9.26765	5.23707	0.000225719	0.0153823	0.655463	Up-Regulated
siAKTR5	CTSL1	0.518606	10.0122	5.23454	0.000226643	0.0153823	0.651309	Up-Regulated
siAKTR5	NOTCH1	0.415152	8.80485	5.18598	0.000245173	0.0162549	0.571423	Up-Regulated
siAKTR5	LOC649821	0.420753	11.3026	5.1744	0.000249823	0.0163782	0.552326	Up-Regulated
siAKTR5	NAT14	0.535461	8.09625	5.1558	0.000257484	0.0166721	0.521622	Up-Regulated
siAKTR5	GBA	0.389787	8.02534	5.15497	0.000257832	0.0166721	0.520252	Up-Regulated
siAKTR5	FBLN5	0.392799	7.56715	5.14243	0.000263145	0.0169113	0.499517	Up-Regulated
siAKTR5	TNFRSF21	0.556663	8.75492	5.13498	0.000266357	0.0170133	0.487186	Up-Regulated
siAKTR5	TMEM179B	0.402522	8.65598	5.05723	0.000302446	0.0185312	0.358047	Up-Regulated
siAKTR5	CD9	0.378584	8.69719	5.05358	0.000304264	0.0185312	0.351957	Up-Regulated
siAKTR5	CPD	0.632602	9.1068	5.03013	0.000316204	0.0191834	0.312842	Up-Regulated
siAKTR5	ANPEP	0.406597	6.38578	4.97542	0.000346025	0.0205208	0.221268	Up-Regulated
siAKTR5	CST3	0.492992	10.8907	4.95501	0.000357896	0.0209837	0.186996	Up-Regulated
siAKTR5	ABHD12	0.433314	7.83187	4.95104	0.000360251	0.020994	0.180334	Up-Regulated
siAKTR5	DHCR7	0.378927	9.58061	4.86273	0.000417148	0.023134	0.0313818	Up-Regulated
siAKTR5	HES6	0.446249	10.3181	4.84753	0.00042786	0.0234901	0.00563189	Up-Regulated
siAKTR5	ATP1B1	0.408433	10.7665	4.83656	0.000435766	0.0237337	-0.0129613	Up-Regulated
siAKTR5	SLC4A11	0.391447	7.6525	4.83481	0.000437039	0.0237619	-0.0159256	Up-Regulated
siAKTR5	IGFBP6	0.433308	10.2939	4.79185	0.000469612	0.0250586	-0.0889147	Up-Regulated
siAKTR5	CTSD	0.711054	8.35515	4.78878	0.000472041	0.0250586	-0.094153	Up-Regulated
siAKTR5	TMEM59	0.409827	10.9692	4.78137	0.00047794	0.0251587	-0.106762	Up-Regulated
siAKTR5	ELOVL5	0.388593	8.32036	4.77286	0.000484813	0.0253889	-0.121256	Up-Regulated
siAKTR5	LY6E	0.412003	9.65081	4.77218	0.000485371	0.0253889	-0.122424	Up-Regulated
siAKTR5	MXD4	0.415981	10.4474	4.76938	0.000487657	0.0254081	-0.127195	Up-Regulated
siAKTR5	TIMP1	0.429802	11.8752	4.74187	0.00051074	0.0263123	-0.174141	Up-Regulated
siAKTR5	PIGT	0.476734	8.76413	4.71296	0.000536234	0.0272241	-0.22358	Up-Regulated
siAKTR5	SUMF2	0.400283	9.75182	4.65407	0.000592385	0.0289073	-0.324628	Up-Regulated
siAKTR5	GGCX	0.383992	7.07546	4.6481	0.000598406	0.0290005	-0.334888	Up-Regulated
siAKTR5	FTH1	0.630633	10.4582	4.62086	0.000626722	0.0296976	-0.381788	Up-Regulated
siAKTR5	WBSCR22	0.39755	9.10457	4.55059	0.000706445	0.0323626	-0.503215	Up-Regulated
siAKTR5	CD99	0.578727	8.03296	4.45604	0.00083077	0.0360107	-0.667504	Up-Regulated
siAKTR5	CLPTM1L	0.388561	10.9872	4.4422	0.000850804	0.0366265	-0.691643	Up-Regulated
siAKTR5	TSPAN7	0.480069	8.13247	4.4257	0.000875339	0.0374264	-0.720439	Up-Regulated
siAKTR5	GPR124	0.422687	6.37945	4.36384	0.000974131	0.0403063	-0.828714	Up-Regulated
siAKTR5	SLC35B3	0.380621	7.53761	4.35362	0.000991527	0.0408385	-0.846631	Up-Regulated
siAKTR5	EEF2	0.408692	11.8855	4.29405	0.00109964	0.0436879	-0.951345	Up-Regulated
siAKTR5	P4HA2	0.423676	7.98806	4.28984	0.00110774	0.0437886	-0.958776	Up-Regulated
siAKTR5	PLAT	0.492362	8.04914	4.23095	0.00122763	0.0468767	-1.06269	Up-Regulated
siAKTR5	ALPK2	-1.21288	8.56452	-20.4124	1.60401e-10	3.60055e-07	13.9487	Down-Regulated
siAKTR5	AKT1	-2.02399	9.0375	-20.0275	1.9934e-10	4.1763e-07	13.7801	Down-Regulated
siAKTR5	DIRC2	-1.00961	7.75121	-16.309	2.04703e-09	2.2975e-06	11.8694	Down-Regulated
siAKTR5	GCNT3	-0.894075	7.57421	-16.0671	2.42206e-09	2.53719e-06	11.7247	Down-Regulated
siAKTR5	TRIP13	-1.28327	8.60405	-13.8984	1.22445e-08	8.67954e-06	10.2906	Down-Regulated
siAKTR5	CTSL2	-0.988683	9.56772	-13.822	1.30166e-08	8.89259e-06	10.2351	Down-Regulated
siAKTR5	PRSS23	-0.865795	6.97451	-13.6464	1.49982e-08	1.00283e-05	10.1063	Down-Regulated
siAKTR5	PDZK1P1	-0.923499	7.40074	-13.0829	2.39003e-08	1.4444e-05	9.67939	Down-Regulated
siAKTR5	PRMT6	-0.925464	8.25923	-12.4934	3.96717e-08	2.14952e-05	9.20966	Down-Regulated
siAKTR5	NUAK1	-0.700893	7.76377	-12.0052	6.13351e-08	2.96541e-05	8.80152	Down-Regulated
siAKTR5	BMP5	-0.731171	9.77086	-11.826	7.22512e-08	3.38616e-05	8.64713	Down-Regulated
siAKTR5	ALDH1A1	-0.708501	7.45449	-11.6976	8.13517e-08	3.70516e-05	8.53498	Down-Regulated
siAKTR5	GDF15	-0.608992	7.16451	-10.849	1.83486e-07	7.79219e-05	7.75931	Down-Regulated
siAKTR5	CNN2	-0.628332	8.28537	-10.8018	1.92257e-07	8.05584e-05	7.71443	Down-Regulated
siAKTR5	CX3CL1	-0.992824	7.97997	-10.6645	2.20508e-07	9.11799e-05	7.58247	Down-Regulated
siAKTR5	RAB38	-0.748037	7.34308	-10.5739	2.41578e-07	9.85953e-05	7.49447	Down-Regulated
siAKTR5	TXNRD1	-0.568792	9.12912	-10.3478	3.04234e-07	0.000121024	7.27151	Down-Regulated
siAKTR5	BHLHB2	-0.884551	7.96962	-10.1615	3.69012e-07	0.000139431	7.08426	Down-Regulated
siAKTR5	ACLY	-0.69391	10.6421	-10.1004	3.93411e-07	0.00014376	7.02203	Down-Regulated
siAKTR5	MICB	-0.579155	7.66835	-10.024	4.26336e-07	0.000154	6.94383	Down-Regulated
siAKTR5	C1QL1	-0.69173	8.12317	-9.92733	4.72335e-07	0.000168677	6.84401	Down-Regulated
siAKTR5	JAZF1	-0.612883	6.84683	-9.88203	4.95705e-07	0.000173089	6.79691	Down-Regulated
siAKTR5	LOC392437	-0.626518	11.4809	-9.77462	5.56239e-07	0.000190004	6.6844	Down-Regulated
siAKTR5	EDN2	-0.598178	6.83083	-9.61497	6.61379e-07	0.000216505	6.51501	Down-Regulated
siAKTR5	BTG3	-0.551339	8.1582	-9.5467	7.12698e-07	0.000228543	6.44178	Down-Regulated
siAKTR5	OKL38	-0.792247	8.54493	-9.5241	7.30614e-07	0.000231545	6.41743	Down-Regulated
siAKTR5	SLC7A5	-0.573011	10.2456	-9.38699	8.50265e-07	0.00025208	6.26852	Down-Regulated
siAKTR5	STRADB	-0.701223	8.24968	-9.32507	9.11056e-07	0.000265101	6.20063	Down-Regulated
siAKTR5	FAM162B	-0.655299	7.69132	-9.29974	9.37253e-07	0.000270221	6.17274	Down-Regulated
siAKTR5	RBP2	-0.911801	6.87584	-9.2424	9.99609e-07	0.000283007	6.10933	Down-Regulated
siAKTR5	SLC3A1	-0.591058	6.85794	-9.21095	1.0357e-06	0.000286988	6.0744	Down-Regulated
siAKTR5	KRT80	-0.691496	7.31844	-9.14206	1.11972e-06	0.000297062	5.99752	Down-Regulated
siAKTR5	SPP1	-0.801368	7.35226	-9.08389	1.19637e-06	0.000303204	5.93219	Down-Regulated
siAKTR5	VASN	-0.547661	9.60907	-8.97758	1.35143e-06	0.000330733	5.81184	Down-Regulated
siAKTR5	BAIAP2L2	-0.585487	7.49199	-8.97361	1.35762e-06	0.000330733	5.80732	Down-Regulated
siAKTR5	PHLDA1	-0.568268	7.81629	-8.74735	1.76634e-06	0.000417361	5.54682	Down-Regulated
siAKTR5	TFRC	-0.713003	11.2114	-8.54618	2.24177e-06	0.000510507	5.31024	Down-Regulated
siAKTR5	C1orf174	-0.562859	8.16269	-8.46302	2.47694e-06	0.000556002	5.21106	Down-Regulated
siAKTR5	PALLD	-0.754811	8.56079	-8.31929	2.94812e-06	0.000647886	5.03767	Down-Regulated
siAKTR5	COMMD2	-0.75623	8.22825	-8.31004	2.98159e-06	0.000648217	5.02642	Down-Regulated
siAKTR5	TRIL	-0.612071	7.15972	-8.30191	3.0113e-06	0.000648217	5.01654	Down-Regulated
siAKTR5	VGLL4	-0.539388	8.70236	-8.30186	3.01151e-06	0.000648217	5.01647	Down-Regulated
siAKTR5	HIST1H2BK	-0.462729	10.0288	-8.16498	3.56301e-06	0.000741531	4.84873	Down-Regulated
siAKTR5	LMNA	-0.50264	8.99129	-8.15858	3.59132e-06	0.000742506	4.84083	Down-Regulated
siAKTR5	RP9	-0.537829	8.77339	-8.13425	3.70115e-06	0.000757067	4.81076	Down-Regulated
siAKTR5	HKDC1	-0.547471	6.69449	-8.13234	3.70993e-06	0.000757067	4.80839	Down-Regulated
siAKTR5	LOC645638	-0.624439	9.92334	-8.05565	4.08124e-06	0.000816924	4.71309	Down-Regulated
siAKTR5	COX8A	-0.629644	12.0078	-7.97917	4.49149e-06	0.000887733	4.61732	Down-Regulated
siAKTR5	RAI14	-0.636947	8.65634	-7.96004	4.60086e-06	0.000902795	4.59325	Down-Regulated
siAKTR5	FHL2	-0.449462	8.04731	-7.93282	4.76148e-06	0.000923669	4.55891	Down-Regulated
siAKTR5	LIMA1	-0.410269	7.34822	-7.91112	4.89376e-06	0.000937752	4.53148	Down-Regulated
siAKTR5	TUBA4A	-0.73811	9.07547	-7.9019	4.95118e-06	0.000943005	4.5198	Down-Regulated
siAKTR5	DFNA5	-0.494353	8.71463	-7.88104	5.08378e-06	0.000962426	4.49334	Down-Regulated
siAKTR5	SLC25A39	-0.420399	11.1851	-7.65241	6.81362e-06	0.00124491	4.19972	Down-Regulated
siAKTR5	SYT13	-0.500698	8.26463	-7.61817	7.12282e-06	0.00129388	4.15517	Down-Regulated
siAKTR5	NUDC	-0.423408	11.2526	-7.58717	7.41577e-06	0.0013317	4.1147	Down-Regulated
siAKTR5	LOC388588	-0.462243	7.7886	-7.57942	7.49098e-06	0.00133757	4.10456	Down-Regulated
siAKTR5	TEAD2	-0.397826	9.75759	-7.44136	8.97735e-06	0.00154165	3.92264	Down-Regulated
siAKTR5	STC2	-0.509097	7.68968	-7.43645	9.03579e-06	0.00154325	3.91611	Down-Regulated
siAKTR5	YWHAE	-0.557848	7.08997	-7.40569	9.41067e-06	0.00159588	3.87522	Down-Regulated
siAKTR5	ID1	-0.575625	7.42722	-7.40059	9.47445e-06	0.00159588	3.86842	Down-Regulated
siAKTR5	FREQ	-0.436807	7.80621	-7.37332	9.82337e-06	0.00164207	3.83203	Down-Regulated
siAKTR5	CLDND1	-0.413886	8.8082	-7.3417	1.02451e-05	0.00169454	3.78972	Down-Regulated
siAKTR5	POLR2F	-0.392659	10.922	-7.30241	1.07963e-05	0.0017671	3.73696	Down-Regulated
siAKTR5	EFNB2	-0.591552	7.58553	-7.28663	1.10266e-05	0.00179545	3.7157	Down-Regulated
siAKTR5	GTF2F1	-0.45771	8.01884	-7.26638	1.13297e-05	0.00182588	3.68839	Down-Regulated
siAKTR5	LOC399942	-0.534543	9.9448	-7.24457	1.16662e-05	0.00187052	3.6589	Down-Regulated
siAKTR5	AKR1C3	-0.445941	10.5028	-7.23653	1.17931e-05	0.00187176	3.64801	Down-Regulated
siAKTR5	LDHA	-0.515947	11.3927	-7.21668	1.21123e-05	0.00189636	3.62109	Down-Regulated
siAKTR5	FLNC	-0.60126	8.97565	-7.21199	1.21889e-05	0.00189636	3.61474	Down-Regulated
siAKTR5	ANXA3	-0.513661	8.94378	-7.17892	1.27452e-05	0.00195381	3.56975	Down-Regulated
siAKTR5	CRABP2	-0.868559	8.63339	-7.12682	1.36773e-05	0.00206646	3.49858	Down-Regulated
siAKTR5	C14orf149	-0.400022	7.40901	-7.10783	1.40349e-05	0.00211034	3.47255	Down-Regulated
siAKTR5	ESYT1	-0.636956	9.76932	-7.08607	1.44571e-05	0.00214775	3.44266	Down-Regulated
siAKTR5	SH3KBP1	-0.382261	8.31976	-7.08203	1.4537e-05	0.00214775	3.4371	Down-Regulated
siAKTR5	ZDHHC23	-0.396338	6.78806	-7.06255	1.49285e-05	0.00217196	3.41028	Down-Regulated
siAKTR5	VHL	-0.390868	7.18064	-7.00145	1.62319e-05	0.00232925	3.32579	Down-Regulated
siAKTR5	INPP4B	-0.427318	6.83281	-6.9905	1.6478e-05	0.00235381	3.3106	Down-Regulated
siAKTR5	NDUFB2	-0.63227	11.316	-6.95632	1.72723e-05	0.00244504	3.26307	Down-Regulated
siAKTR5	TTC8	-0.38278	7.17464	-6.93616	1.77598e-05	0.00250278	3.23495	Down-Regulated
siAKTR5	LOC651697	-0.610123	8.61704	-6.88102	1.91702e-05	0.00266567	3.15775	Down-Regulated
siAKTR5	PEA15	-0.383428	9.62048	-6.84946	2.00304e-05	0.0027016	3.1134	Down-Regulated
siAKTR5	SLC25A23	-0.439437	10.4615	-6.84228	2.02319e-05	0.0027129	3.10328	Down-Regulated
siAKTR5	ACTR1A	-0.387404	8.74256	-6.77423	2.2252e-05	0.0029259	3.00706	Down-Regulated
siAKTR5	CENPK	-0.451257	7.27792	-6.76765	2.24586e-05	0.00294077	2.99771	Down-Regulated
siAKTR5	CRYAB	-0.499015	6.68727	-6.74187	2.32872e-05	0.00302406	2.96107	Down-Regulated
siAKTR5	EIF4E3	-0.408112	7.43115	-6.70645	2.44792e-05	0.00312907	2.91057	Down-Regulated
siAKTR5	SFN	-0.584738	9.30984	-6.67992	2.54148e-05	0.0031991	2.87262	Down-Regulated
siAKTR5	PAPSS1	-0.396215	8.27489	-6.67823	2.54755e-05	0.0031991	2.87021	Down-Regulated
siAKTR5	ARHGEF6	-0.599445	7.80661	-6.65035	2.65023e-05	0.00327431	2.83022	Down-Regulated
siAKTR5	LHFP	-0.495521	7.9527	-6.62523	2.74656e-05	0.00335849	2.79408	Down-Regulated
siAKTR5	LOC100129550	-0.447053	6.88953	-6.59861	2.85269e-05	0.00347475	2.7557	Down-Regulated
siAKTR5	PDXK	-0.3877	9.92236	-6.53593	3.12021e-05	0.00367249	2.66493	Down-Regulated
siAKTR5	LOC650369	-0.580254	9.91403	-6.48332	3.36536e-05	0.0039316	2.58832	Down-Regulated
siAKTR5	PRELID1	-0.412002	8.72595	-6.47852	3.38876e-05	0.00394427	2.58129	Down-Regulated
siAKTR5	PROM1	-0.472021	7.77587	-6.37758	3.9224e-05	0.00449874	2.43309	Down-Regulated
siAKTR5	SPTBN5	-0.390908	6.6939	-6.33845	4.15271e-05	0.00470427	2.37524	Down-Regulated
siAKTR5	PRICKLE1	-0.399814	7.63733	-6.337	4.16148e-05	0.00470427	2.3731	Down-Regulated
siAKTR5	PMM2	-0.573523	7.42857	-6.31796	4.27898e-05	0.00480254	2.34487	Down-Regulated
siAKTR5	TNNC1	-0.554434	6.7996	-6.30311	4.37309e-05	0.0048907	2.32281	Down-Regulated
siAKTR5	NRG4	-0.581101	7.63622	-6.29332	4.43632e-05	0.00490901	2.30825	Down-Regulated
siAKTR5	ELAVL1	-0.38446	6.74502	-6.18421	5.21061e-05	0.00548649	2.14505	Down-Regulated
siAKTR5	SRXN1	-0.562134	8.93067	-6.17849	5.25499e-05	0.00548649	2.13645	Down-Regulated
siAKTR5	CGNL1	-0.418914	6.89796	-6.16561	5.35632e-05	0.0055371	2.11707	Down-Regulated
siAKTR5	ARPC1A	-0.414082	10.6428	-6.13352	5.61804e-05	0.00571367	2.06865	Down-Regulated
siAKTR5	PBK	-0.395113	8.37031	-6.09396	5.95953e-05	0.00594449	2.00876	Down-Regulated
siAKTR5	RIT1	-0.606465	7.45557	-6.09038	5.99148e-05	0.00594449	2.00333	Down-Regulated
siAKTR5	ASGR1	-0.421079	7.39468	-6.0489	6.37546e-05	0.00622221	1.94027	Down-Regulated
siAKTR5	TMEM98	-0.404139	8.66007	-6.02036	6.65481e-05	0.00646608	1.89673	Down-Regulated
siAKTR5	TROVE2	-0.399152	7.70435	-6.01393	6.71957e-05	0.00647758	1.88689	Down-Regulated
siAKTR5	HSPE1	-0.491215	10.3167	-5.99562	6.90748e-05	0.00655814	1.85889	Down-Regulated
siAKTR5	S100A2	-0.446632	7.1962	-5.85373	8.56724e-05	0.00781315	1.64016	Down-Regulated
siAKTR5	DUSP3	-0.378601	8.75411	-5.85296	8.57741e-05	0.00781315	1.63896	Down-Regulated
siAKTR5	RASL12	-0.385667	7.577	-5.79117	9.42911e-05	0.00834702	1.54277	Down-Regulated
siAKTR5	NP	-0.435267	8.51086	-5.78008	9.59122e-05	0.00844296	1.52545	Down-Regulated
siAKTR5	IGFN1	-0.384256	6.7665	-5.7238	0.000104606	0.00895732	1.43728	Down-Regulated
siAKTR5	GNAI2	-0.421621	9.10619	-5.69857	0.000108772	0.00918886	1.39759	Down-Regulated
siAKTR5	ALDH3A1	-0.470173	10.0275	-5.66986	0.000113725	0.00950514	1.35233	Down-Regulated
siAKTR5	SLC47A1	-0.385902	8.23983	-5.6634	0.000114874	0.00955032	1.34211	Down-Regulated
siAKTR5	TCP1	-0.463507	9.00457	-5.65582	0.000116235	0.00963796	1.33015	Down-Regulated
siAKTR5	CAD	-0.419214	7.50415	-5.64177	0.000118805	0.00978026	1.30791	Down-Regulated
siAKTR5	PAFAH1B3	-0.417596	9.80421	-5.61964	0.000122975	0.0099861	1.27285	Down-Regulated
siAKTR5	GTF2IRD2B	-0.511413	7.72561	-5.60939	0.000124957	0.0100949	1.25659	Down-Regulated
siAKTR5	MAP3K11	-0.415995	6.98564	-5.60632	0.000125558	0.0101174	1.25172	Down-Regulated
siAKTR5	LOC728153	-0.453368	7.66159	-5.5787	0.000131103	0.0104836	1.20779	Down-Regulated
siAKTR5	DYNC1LI2	-0.410192	10.1253	-5.57486	0.000131893	0.01052	1.20168	Down-Regulated
siAKTR5	HOXC8	-0.535331	7.86104	-5.56142	0.000134701	0.0106897	1.18027	Down-Regulated
siAKTR5	ALDOC	-0.404216	9.97136	-5.47705	0.000153841	0.0118206	1.0452	Down-Regulated
siAKTR5	PRAGMIN	-0.455965	7.94291	-5.46797	0.000156066	0.0119623	1.03061	Down-Regulated
siAKTR5	UGDH	-0.578849	9.39985	-5.42952	0.000165869	0.0125605	0.968673	Down-Regulated
siAKTR5	CAV2	-0.641058	8.93	-5.40307	0.00017299	0.0129456	0.92594	Down-Regulated
siAKTR5	KIAA0101	-0.504047	10.5928	-5.39521	0.000175169	0.0129619	0.913213	Down-Regulated
siAKTR5	RYBP	-0.486687	7.50254	-5.3886	0.000177023	0.0130284	0.902514	Down-Regulated
siAKTR5	LOC729082	-0.430524	9.01833	-5.38196	0.000178907	0.0131363	0.891751	Down-Regulated
siAKTR5	CYR61	-1.27249	8.98402	-5.38001	0.000179461	0.0131463	0.888605	Down-Regulated
siAKTR5	NME4	-0.589771	9.84727	-5.36332	0.000184306	0.0134533	0.861524	Down-Regulated
siAKTR5	LOC647000	-0.409558	11.3068	-5.35962	0.000185397	0.0134556	0.855523	Down-Regulated
siAKTR5	THOC4	-0.456749	8.83749	-5.35473	0.000186851	0.0134988	0.84758	Down-Regulated
siAKTR5	ANXA2	-0.428113	9.38339	-5.33384	0.0001932	0.0138619	0.813612	Down-Regulated
siAKTR5	IFI44L	-0.406552	6.40036	-5.31218	0.000200022	0.0141574	0.778334	Down-Regulated
siAKTR5	LOC644237	-0.437177	9.44413	-5.27614	0.000211946	0.0147033	0.719468	Down-Regulated
siAKTR5	ANKRD13C	-0.547473	7.01158	-5.2742	0.000212605	0.0147166	0.716308	Down-Regulated
siAKTR5	PDZK1	-0.644784	7.02437	-5.21477	0.000234002	0.0157468	0.618828	Down-Regulated
siAKTR5	GAPDHL6	-0.389812	7.91553	-5.20353	0.000238298	0.015866	0.600335	Down-Regulated
siAKTR5	SCD	-0.386685	11.6943	-5.20023	0.000239573	0.0159172	0.594911	Down-Regulated
siAKTR5	ADIPOR2	-0.38796	9.07489	-5.16933	0.000251885	0.0164227	0.54397	Down-Regulated
siAKTR5	LOC493869	-0.424309	10.2704	-5.13526	0.000266236	0.0170133	0.48765	Down-Regulated
siAKTR5	GSK3B	-0.439485	8.4863	-5.11991	0.00027298	0.0172957	0.462225	Down-Regulated
siAKTR5	CDC42EP3	-0.41552	6.78447	-5.11583	0.000274804	0.017342	0.455456	Down-Regulated
siAKTR5	FAM195A	-0.428027	8.08093	-5.06328	0.000299463	0.0184945	0.368118	Down-Regulated
siAKTR5	TAGLN	-0.519027	7.03038	-5.00233	0.000331003	0.0198893	0.266362	Down-Regulated
siAKTR5	SH3GL1	-0.405083	8.34577	-4.97449	0.000346553	0.0205208	0.219717	Down-Regulated
siAKTR5	IPO11	-0.397675	7.57533	-4.93633	0.000369133	0.0212073	0.15559	Down-Regulated
siAKTR5	NID2	-0.385954	6.99269	-4.87995	0.000405358	0.0226669	0.0605001	Down-Regulated
siAKTR5	TGFBI	-0.529296	8.78162	-4.85868	0.000419974	0.0232169	0.0245225	Down-Regulated
siAKTR5	PLK2	-0.564914	7.11812	-4.83827	0.000434521	0.0237071	-0.0100576	Down-Regulated
siAKTR5	CMBL	-0.389049	9.88204	-4.81354	0.000452858	0.0244528	-0.0520305	Down-Regulated
siAKTR5	RCOR2	-0.530934	7.91175	-4.80971	0.000455773	0.0245259	-0.0585448	Down-Regulated
siAKTR5	LOC203547	-0.409261	9.55491	-4.78966	0.00047134	0.0250586	-0.0926431	Down-Regulated
siAKTR5	SNRNP70	-0.449068	8.87137	-4.6899	0.000557526	0.0279586	-0.263094	Down-Regulated
siAKTR5	ARPC5	-0.477158	11.2375	-4.68591	0.000561298	0.0280069	-0.269936	Down-Regulated
siAKTR5	NRBP2	-0.432476	6.95385	-4.68445	0.000562685	0.0280206	-0.272441	Down-Regulated
siAKTR5	FGFBP1	-0.753246	6.84554	-4.68264	0.000564407	0.0280206	-0.27554	Down-Regulated
siAKTR5	LOC401397	-0.408304	10.187	-4.65833	0.000588121	0.0288335	-0.3173	Down-Regulated
siAKTR5	C1orf115	-0.401766	8.01969	-4.63695	0.000609829	0.0292165	-0.354071	Down-Regulated
siAKTR5	DDAH1	-0.46659	8.23296	-4.62273	0.000624739	0.0296644	-0.378574	Down-Regulated
siAKTR5	ITPRIPL2	-0.406372	7.51686	-4.59722	0.000652434	0.0304657	-0.422567	Down-Regulated
siAKTR5	MEOX1	-0.441316	6.61152	-4.58378	0.000667547	0.0311251	-0.445789	Down-Regulated
siAKTR5	CA12	-0.380326	6.6919	-4.56815	0.000685571	0.0316835	-0.472806	Down-Regulated
siAKTR5	EPDR1	-0.38472	10.7677	-4.55428	0.000702	0.0322059	-0.496816	Down-Regulated
siAKTR5	ATP6V1F	-0.386503	10.4495	-4.54858	0.000708871	0.0323793	-0.50669	Down-Regulated
siAKTR5	LOC642333	-0.43295	8.41306	-4.53355	0.000727321	0.0328711	-0.532738	Down-Regulated
siAKTR5	ZMIZ1	-0.394391	8.4907	-4.51463	0.000751264	0.0335835	-0.565568	Down-Regulated
siAKTR5	RND3	-0.482262	7.9857	-4.49849	0.000772347	0.0341856	-0.593619	Down-Regulated
siAKTR5	GPX8	-0.383065	7.86802	-4.47424	0.000805168	0.035046	-0.63579	Down-Regulated
siAKTR5	BCAR3	-0.389979	7.54222	-4.3846	0.000939737	0.0394815	-0.792324	Down-Regulated
siAKTR5	RNU6-1	-0.502088	9.06429	-4.29253	0.00110256	0.0437489	-0.954034	Down-Regulated
siAKTR5	PER3	-0.391513	6.99979	-4.19353	0.00131073	0.0495086	-1.12889	Down-Regulated
