# Supplementary material for: Clinical and Expression Significance of AKT1 by Co-expression Network Analysis in Endometrial Cancer
Source: Front Oncol. 2019 Nov 6;9:1147. doi: 10.3389/fonc.2019.01147 (PMC6852383; doi:10.3389/fonc.2019.01147)
Supplement: Supplementary file 1 [file Data_Sheet_1.zip › Supplementary File 3.XLSX]

## Sheet: Sheet1
ID	Description	GeneRatio	BgRatio	pvalue	p.adjust	qvalue	geneID	Count	Group
hsa04978	Mineral absorption	5/44	51/7470	1.07832e-05	0.00144494	0.00137344	4502/4489/476/4501/4495	5	R5_Up
hsa00051	Fructose and mannose metabolism	3/44	33/7470	0.000919659	0.0575477	0.0546997	3099/5210/230	3	R5_Up
hsa04960	Aldosterone-regulated sodium reabsorption	3/44	37/7470	0.00128838	0.0575477	0.0546997	6337/476/6446	3	R5_Up
hsa04978	Mineral absorption	7/51	51/7470	4.15651e-08	5.44502e-06	5.38158e-06	4502/481/4494/4489/486/3162/4501	7	siAKT_Up
hsa04978	Mineral absorption	9/102	51/7470	2.18419e-08	4.1718e-06	3.83957e-06	4502/4489/4495/4501/476/4494/4496/481/2495	9	siAKT+R5_Up
hsa04210	Apoptosis	8/102	136/7470	0.00051139	0.0488377	0.0449485	4792/113457/112714/330/7278/8722/1514/1509	8	siAKT+R5_Up
hsa04142	Lysosome	7/102	123/7470	0.00140112	0.0731107	0.0672884	1176/2548/4126/8722/1514/2629/1509	7	siAKT+R5_Up
hsa04960	Aldosterone-regulated sodium reabsorption	4/102	37/7470	0.00153111	0.0731107	0.0672884	6446/476/6337/481	4	siAKT+R5_Up
hsa04216	Ferroptosis	4/102	40/7470	0.00205342	0.0784406	0.0721939	440738/2180/23516/2495	4	siAKT+R5_Up
hsa04060	Cytokine-cytokine receptor interaction	6/27	294/7470	0.00051912	0.0363384	0.0344258	9518/57007/51330/653/23529/6376	6	R5_Down
hsa05230	Central carbon metabolism in cancer	6/61	65/7470	1.31065e-05	0.00234607	0.00194528	207/4893/5223/9123/441531/3939	6	siAKT_Down
hsa05130	Pathogenic Escherichia coli infection	5/61	55/7470	7.81808e-05	0.00699718	0.00580184	7277/10383/10552/81873/10092	5	siAKT_Down
hsa04210	Apoptosis	6/61	136/7470	0.000796098	0.0475005	0.0393859	207/7277/4000/4893/332/1515	6	siAKT_Down
hsa04932	Non-alcoholic fatty liver disease (NAFLD)	6/61	149/7470	0.00128091	0.0491203	0.040729	207/1351/2932/4702/4708/79602	6	siAKT_Down
hsa04150	mTOR signaling pathway	6/61	151/7470	0.00137208	0.0491203	0.040729	207/9296/2932/4893/9894/54541	6	siAKT_Down
hsa05131	Shigellosis	4/61	65/7470	0.00187885	0.0560524	0.0464768	10552/3678/81873/10092	4	siAKT_Down
hsa00010	Glycolysis / Gluconeogenesis	4/61	68/7470	0.00221924	0.0567492	0.0470546	5223/230/441531/3939	4	siAKT_Down
hsa05100	Bacterial invasion of epithelial cells	4/61	74/7470	0.00302354	0.0631391	0.0523529	10552/3678/81873/10092	4	siAKT_Down
hsa01230	Biosynthesis of amino acids	4/61	75/7470	0.00317459	0.0631391	0.0523529	26227/5223/230/441531	4	siAKT_Down
hsa04140	Autophagy - animal	5/61	128/7470	0.00377367	0.0672005	0.0557205	207/664/79065/4893/54541	5	siAKT_Down
hsa00260	Glycine, serine and threonine metabolism	3/61	40/7470	0.00412964	0.0672005	0.0557205	26227/5223/441531	3	siAKT_Down
hsa04012	ErbB signaling pathway	4/61	85/7470	0.00497794	0.0714527	0.0592463	207/145957/2932/4893	4	siAKT_Down
hsa05210	Colorectal cancer	4/61	86/7470	0.0051893	0.0714527	0.0592463	207/2932/4893/332	4	siAKT_Down
hsa04666	Fc gamma R-mediated phagocytosis	4/61	91/7470	0.00633683	0.0810209	0.0671799	207/10552/81873/10092	4	siAKT_Down
hsa05110	Vibrio cholerae infection	3/61	50/7470	0.00773306	0.0870055	0.0721422	30001/11014/9296	3	siAKT_Down
hsa04145	Phagosome	5/61	152/7470	0.00777703	0.0870055	0.0721422	7037/7277/9296/10383/3678	5	siAKT_Down
hsa04066	HIF-1 signaling pathway	4/61	100/7470	0.00880573	0.0927192	0.0768798	207/7037/7428/3939	4	siAKT_Down
hsa04922	Glucagon signaling pathway	4/61	103/7470	0.00975078	0.0969661	0.0804012	207/5223/441531/3939	4	siAKT_Down
