# Supplementary material for: Clinical and Expression Significance of AKT1 by Co-expression Network Analysis in Endometrial Cancer
Source: Front Oncol. 2019 Nov 6;9:1147. doi: 10.3389/fonc.2019.01147 (PMC6852383; doi:10.3389/fonc.2019.01147)
Supplement: Supplementary file 1 [file Data_Sheet_1.zip › Supplementary File 6.XLSX]

## Sheet: Sheet1
Genes	mergedColors
DHRS3	blue
KLHL24	blue
PRRG2	blue
MT1F	blue
NCRNA00219	blue
TSPAN7	blue
SLPI	blue
BTG1	blue
TPD52L1	blue
WDR19	blue
RASD2	blue
PARP12	blue
TXNIP	blue
D4S234E	blue
EML4	blue
SASH1	blue
TIGA1	blue
NUP160	blue
SLC20A2	blue
KIAA0430	blue
TNFRSF21	blue
RPL13A	blue
PCMTD2	blue
SLC4A11	blue
INA	blue
C6orf48	blue
RPL23A	blue
SRD5A1	blue
TMEM59	blue
RCOR3	blue
CCNA1	blue
UBP1	blue
ITM2C	blue
LOC646819	blue
MIR1978	blue
LOC387825	blue
CFB	blue
TSPAN1	blue
GAGE12F	blue
C9orf103	blue
GNPTG	blue
MAL	blue
LOC388275	blue
AKT1	blue
TRIP13	blue
MICB	blue
DIRC2	blue
LOC729082	blue
LOC728666	blue
TFRC	blue
BTG3	blue
COX8A	blue
JAZF1	blue
OKL38	blue
NUAK1	blue
TUBA4A	blue
COMMD2	blue
PRMT6	blue
LOC651697	blue
RAB38	blue
CNN2	blue
ERO1L	blue
EIF4E3	blue
RP9	blue
LOC440957	blue
RCOR2	blue
EDN2	blue
EPDR1	blue
ADM2	blue
THOC4	blue
STC2	blue
ATP6V1F	blue
YWHAE	blue
NRG4	blue
FBXL20	blue
TRIL	blue
IPO11	blue
IMPAD1	blue
VHL	blue
DPP9	blue
C14orf149	blue
SRXN1	blue
CNTNAP1	blue
GTF2F1	blue
C6orf173	blue
ELAVL1	blue
TUBB4Q	blue
PTTG1	blue
PIF1	blue
SLC25A23	blue
LMNA	blue
GSK3B	blue
ANKRD13C	blue
TUBB2C	blue
NDUFA8	blue
SNAPC2	blue
ARL1	blue
NDUFB2	blue
PMM2	blue
HIATL1	blue
TXNRD1	blue
FAM162B	blue
MORG1	blue
NRAS	blue
PHGDH	blue
ARPC1A	blue
GPX7	blue
SCD	blue
LOC493869	blue
FKBP4	blue
SLC47A1	blue
GTF2IRD2B	blue
GPX8	blue
C1orf174	blue
PALLD	blue
ACTR1A	blue
SPAG5	blue
LOC399942	blue
CLDND2	blue
LOC346887	blue
HSPC159	blue
ESYT1	blue
RYBP	blue
PRELID1	blue
RIT1	blue
SH3GL1	blue
HOXC8	blue
PRC1	blue
NME4	blue
LOC388588	blue
CRABP2	blue
ARPC5	blue
PGAM4	blue
ADIPOR2	blue
LOC100132717	blue
LOC100129650	blue
LDHA	blue
KLHL35	blue
CIRBP	blue
MT1H	blue
ANKRD34B	blue
YPEL3	blue
TMEM43	blue
DGCR6L	blue
TRAPPC6A	blue
IRS2	blue
C14orf93	blue
SYF2	blue
C1orf186	blue
SLC25A6	blue
C12orf57	blue
RXRA	blue
SBDS	blue
HLA-B	blue
HIST3H2A	blue
LOC100129028	blue
CTSF	blue
PRODH	blue
GRN	blue
LOC649821	blue
GBA	blue
TMEM179B	blue
CD9	blue
ANPEP	blue
IGFBP6	blue
ELOVL5	blue
LY6E	blue
TIMP1	blue
PIGT	blue
SUMF2	blue
WBSCR22	blue
EEF2	blue
PLAT	blue
C1QL1	blue
STRADB	blue
VASN	blue
VGLL4	blue
HIST1H2BK	blue
SLC25A39	blue
NUDC	blue
FREQ	blue
CLDND1	blue
POLR2F	blue
AKR1C3	blue
ZDHHC23	blue
TTC8	blue
PEA15	blue
LOC100129550	blue
PDXK	blue
TNNC1	blue
ASGR1	blue
TMEM98	blue
TROVE2	blue
GNAI2	blue
TCP1	blue
MAP3K11	blue
DYNC1LI2	blue
UGDH	blue
LOC644237	blue
GAPDHL6	blue
NID2	blue
CMBL	blue
LOC203547	blue
SNRNP70	blue
NRBP2	blue
ITPRIPL2	blue
LOC642333	blue
RNU6-1	blue
ADM	brown
SLC16A3	brown
BNIP3	brown
PFKFB4	brown
ALDOC	brown
DEPDC6	brown
AFAP1L2	brown
CXCR7	brown
ID2	brown
HERC5	brown
KANK2	brown
EMP1	brown
FRMD8	brown
VCAN	brown
EGR1	brown
SOX4	brown
FLJ20489	brown
FXYD2	brown
STC1	brown
KCNK12	brown
ATP1B1	brown
ALDH1A3	brown
GRAMD3	brown
EIF4B	brown
C5orf13	brown
ANXA4	brown
RPL7	brown
EIF3F	brown
ZIC2	brown
TLE4	brown
RPL14	brown
IFIT2	brown
DDIT4L	brown
RPL12P6	brown
CD44	brown
TNFRSF14	brown
S100A4	brown
DCBLD2	brown
LOC100131905	brown
IRF1	brown
HMOX1	brown
C14orf4	brown
LOC100131205	brown
LOC729208	brown
APEX1	brown
OXA1L	brown
MAP3K1	brown
FAM65C	brown
SLC48A1	brown
C4orf14	brown
LOC100134073	brown
STS-1	brown
KITLG	brown
MMP7	brown
IVNS1ABP	brown
ISG15	brown
LOC648210	brown
PSMB10	brown
EEF1AL7	brown
FAM111A	brown
CBLN2	brown
TNFRSF11B	brown
LOC730746	brown
HLA-DMB	brown
LOC100134504	brown
BAT2D1	brown
SMARCC1	brown
UBQLN4	brown
LOC128192	brown
GNG11	brown
CLDN1	brown
LOC731049	brown
LOC651816	brown
PBK	brown
COPG	brown
FAM96B	brown
PTPN1	brown
KDELR2	brown
GTSE1	brown
REEP4	brown
ATG9A	brown
SLC39A11	brown
PPIB	brown
PGAM1	brown
BIRC5	brown
C15orf23	brown
AURKA	brown
C16orf61	brown
CKAP4	brown
FKBP5	turquoise
RASD1	turquoise
TIPARP	turquoise
PDK4	turquoise
SPINK5L3	turquoise
MT2A	turquoise
TUBA3D	turquoise
MT1A	turquoise
NDRG1	turquoise
PSORS1C3	turquoise
TACC2	turquoise
MAP1LC3C	turquoise
F3	turquoise
LOC642559	turquoise
NFKBIA	turquoise
BTG2	turquoise
MTE	turquoise
LEPREL1	turquoise
MYBPH	turquoise
SCNN1A	turquoise
IGFBP5	turquoise
HBA2	turquoise
TEDDM1	turquoise
FAM104A	turquoise
SLCO4A1	turquoise
ATP1A1	turquoise
TUBA3E	turquoise
RHOU	turquoise
FAM129B	turquoise
NET1	turquoise
SGK1	turquoise
CDKN1C	turquoise
CD52	turquoise
ITPKA	turquoise
BIRC3	turquoise
OGFRL1	turquoise
LOC642299	turquoise
C6orf81	turquoise
NT5DC3	turquoise
LIPG	turquoise
MT1X	turquoise
TDRD9	turquoise
POU5F1P1	turquoise
PRIC285	turquoise
SGK	turquoise
MT1G	turquoise
PDLIM1	turquoise
MAMDC2	turquoise
ATAD2	turquoise
MAT2A	turquoise
ITPRIP	turquoise
RGS2	turquoise
SLC6A3	turquoise
PRR15L	turquoise
CNKSR3	turquoise
HBA1	turquoise
FAM62B	turquoise
CCDC6	turquoise
CST1	turquoise
LOC93622	turquoise
KLF9	turquoise
STAC2	turquoise
LOC729768	turquoise
C17orf80	turquoise
WDR60	turquoise
RAMP1	turquoise
ACSL1	turquoise
C12orf65	turquoise
LOX	turquoise
S100A10	turquoise
C6orf126	turquoise
BCL6	turquoise
PPP2CB	turquoise
ST3GAL4	turquoise
AMOT	turquoise
LOC100134424	turquoise
CLIC3	turquoise
HK2	turquoise
DDIT4	turquoise
VIL2	turquoise
CLPTM1L	turquoise
CCDC146	turquoise
LOC652838	turquoise
P4HA2	turquoise
MFSD6	turquoise
MKLN1	turquoise
EZR	turquoise
PITX1	turquoise
GGCX	turquoise
SSR1	turquoise
METTL7A	turquoise
ZFP36	turquoise
TBC1D16	turquoise
CLIC4	turquoise
LOC729535	turquoise
LOC100129668	turquoise
C5orf32	turquoise
MRFAP1	turquoise
MUM1L1	turquoise
ALPK2	turquoise
GDF15	turquoise
FHL2	turquoise
SFN	turquoise
LOC645638	turquoise
GCNT3	turquoise
PDZK1P1	turquoise
ALDH1A1	turquoise
PRAGMIN	turquoise
EFNB2	turquoise
SLC3A1	turquoise
HKDC1	turquoise
KRT80	turquoise
TNFRSF12A	turquoise
PHLDA1	turquoise
RGS16	turquoise
TGFBI	turquoise
PLK2	turquoise
BMP5	turquoise
KRT5	turquoise
CLCF1	turquoise
ANXA3	turquoise
RBP2	turquoise
CX3CL1	turquoise
WWC1	turquoise
PRSS23	turquoise
HSPE1	turquoise
IGFN1	turquoise
PMAIP1	turquoise
TMSL3	turquoise
CAV1	turquoise
SYT13	turquoise
S100A2	turquoise
FGFBP1	turquoise
RBP1	turquoise
BHLHB2	turquoise
PSME2	turquoise
MYOF	turquoise
PLAU	turquoise
IGFBP7	turquoise
CTSL2	turquoise
CST2	turquoise
NRCAM	turquoise
JAG1	turquoise
HIST2H2AA3	turquoise
SHISA2	turquoise
ADARB1	turquoise
KCTD3	turquoise
APCDD1	turquoise
CEBPD	turquoise
PDHA1	turquoise
ADAMTS8	turquoise
PAQR8	turquoise
PACSIN1	turquoise
TSC22D1	turquoise
LOC441019	turquoise
ALCAM	turquoise
DAPL1	turquoise
PRPH	turquoise
CTDSPL	turquoise
IL1R1	turquoise
IER5L	turquoise
MIDN	turquoise
NAAA	turquoise
AP3S1	turquoise
HIST2H2AA4	turquoise
HSPA2	turquoise
SPOCK1	turquoise
ZCCHC12	turquoise
PTGDS	turquoise
RALY	turquoise
C3orf70	turquoise
TUBA3C	turquoise
TMED10	turquoise
LOC652545	turquoise
ITPK1	turquoise
SLC39A14	turquoise
PPP1CB	turquoise
CD24	turquoise
ANKRD33	turquoise
SLCO2A1	turquoise
CITED1	turquoise
C21orf122	turquoise
MUC1	turquoise
FBXO8	turquoise
MERTK	turquoise
LOC651957	turquoise
CDH16	turquoise
SEC11C	turquoise
LOC100130154	turquoise
GAA	turquoise
KLF15	turquoise
MRPS6	turquoise
CHN2	turquoise
DNER	turquoise
C7orf57	turquoise
STMN3	turquoise
ATP11B	turquoise
OSGIN2	turquoise
H2AFJ	turquoise
ATOH8	turquoise
MANBA	turquoise
CREB3L2	turquoise
MFSD2	turquoise
LOC649095	turquoise
OCA2	turquoise
IFITM1	turquoise
TBC1D10A	turquoise
FOXO1	turquoise
GAS6	turquoise
RNF14	turquoise
IFITM3	turquoise
LOC647349	turquoise
SDF4	turquoise
LOC100133565	turquoise
CTGF	turquoise
GRINA	turquoise
UNC84B	turquoise
LAMC3	turquoise
KLHDC2	turquoise
TSC22D3	turquoise
DNAJB9	turquoise
COL6A1	turquoise
CTSL1	turquoise
NOTCH1	turquoise
NAT14	turquoise
FBLN5	turquoise
CPD	turquoise
CST3	turquoise
ABHD12	turquoise
DHCR7	turquoise
HES6	turquoise
CTSD	turquoise
MXD4	turquoise
FTH1	turquoise
CD99	turquoise
GPR124	turquoise
SLC35B3	turquoise
ACLY	turquoise
LOC392437	turquoise
SLC7A5	turquoise
SPP1	turquoise
BAIAP2L2	turquoise
RAI14	turquoise
LIMA1	turquoise
DFNA5	turquoise
TEAD2	turquoise
ID1	turquoise
FLNC	turquoise
SH3KBP1	turquoise
INPP4B	turquoise
CENPK	turquoise
CRYAB	turquoise
PAPSS1	turquoise
ARHGEF6	turquoise
LHFP	turquoise
LOC650369	turquoise
PROM1	turquoise
SPTBN5	turquoise
PRICKLE1	turquoise
CGNL1	turquoise
DUSP3	turquoise
RASL12	turquoise
NP	turquoise
ALDH3A1	turquoise
CAD	turquoise
PAFAH1B3	turquoise
LOC728153	turquoise
CAV2	turquoise
KIAA0101	turquoise
CYR61	turquoise
LOC647000	turquoise
ANXA2	turquoise
IFI44L	turquoise
PDZK1	turquoise
CDC42EP3	turquoise
TAGLN	turquoise
LOC401397	turquoise
C1orf115	turquoise
DDAH1	turquoise
MEOX1	turquoise
CA12	turquoise
ZMIZ1	turquoise
RND3	turquoise
BCAR3	turquoise
PER3	turquoise
EAPP	yellow
RAPGEF5	yellow
SUB1	yellow
LOC100129685	yellow
GPR126	yellow
DOCK11	yellow
LOC644511	yellow
ITGAV	yellow
DDEF2	yellow
KIAA0831	yellow
ANKRD46	yellow
COIL	yellow
LOC653156	yellow
ANKRD43	yellow
ARGLU1	yellow
LOC391019	yellow
B2M	yellow
LOC653737	yellow
RPL26	yellow
FAM195A	yellow
TELO2	yellow
SAP30L	yellow
MRPL23	yellow
CCNF	yellow
LOC727803	yellow
DEXI	yellow
HNRNPUL2	yellow
ITGA5	yellow
RNF126	yellow
LOC728188	yellow
MRPL41	yellow
ARPC5L	yellow
H2AFX	yellow
CHCHD10	yellow
TAF10	yellow
EMP3	yellow
EHBP1L1	yellow
HSPBL2	yellow
ZMYND19	yellow
LOC651064	yellow
MBD6	yellow
