# Supplementary material for: Clinical and Expression Significance of AKT1 by Co-expression Network Analysis in Endometrial Cancer
Source: Front Oncol. 2019 Nov 6;9:1147. doi: 10.3389/fonc.2019.01147 (PMC6852383; doi:10.3389/fonc.2019.01147)
Supplement: Supplementary file 1 [file Data_Sheet_1.zip › Supplementary File 7.XLSX]

## Sheet: GO_brown
GO.ID	Description	p.Val	FDR	Phenotype	Genes
GO:0002376	immune system process	0.0291	0.0291	1	CD44,KITLG,MAP3K1,HMOX1,ALDOC,ID2,IFIT2,EGR1,SOX4,IRF1,CKAP4,HERC5,SLC16A3,ATP1B1,TNFRSF14,CLDN1,TNFRSF11B,FAM111A,PGAM1,BNIP3,ISG15,PTPN1,PSMB10,HLA-DMB
GO:0048519	negative regulation of biological process	0.0144	0.0144	1	CD44,ZIC2,KITLG,DCBLD2,EIF4B,GTSE1,AURKA,BIRC5,HMOX1,APEX1,TLE4,ID2,IVNS1ABP,EGR1,SOX4,IRF1,HERC5,DDIT4L,RPL7,ADM,OXA1L,STC1,UBQLN4,TNFRSF11B,FAM111A,PBK,SMARCC1,BNIP3,ISG15,RPL14,PTPN1,ANXA4,KANK2,PSMB10
GO:0008219	cell death	0.0088	0.0088	1	CD44,KITLG,AURKA,BIRC5,MAP3K1,HMOX1,APEX1,IVNS1ABP,IFIT2,EGR1,SOX4,IRF1,EMP1,ADM,TNFRSF14,TNFRSF11B,BNIP3,ALDH1A3,PTPN1,ANXA4,KANK2
GO:0012501	programmed cell death	0.0136	0.0136	1	CD44,KITLG,AURKA,BIRC5,MAP3K1,HMOX1,APEX1,IVNS1ABP,IFIT2,EGR1,SOX4,IRF1,ADM,TNFRSF14,TNFRSF11B,BNIP3,ALDH1A3,PTPN1,ANXA4,KANK2
GO:0006915	apoptotic process	0.00491	0.00491	1	CD44,KITLG,AURKA,BIRC5,MAP3K1,HMOX1,APEX1,IVNS1ABP,IFIT2,EGR1,SOX4,IRF1,ADM,TNFRSF14,TNFRSF11B,BNIP3,ALDH1A3,PTPN1,ANXA4,KANK2
GO:0010941	regulation of cell death	0.00228	0.00228	1	CD44,KITLG,AURKA,BIRC5,MAP3K1,HMOX1,APEX1,IVNS1ABP,IFIT2,EGR1,SOX4,ADM,TNFRSF14,TNFRSF11B,BNIP3,ALDH1A3,PTPN1,ANXA4,KANK2
GO:0043067	regulation of programmed cell death	0.000729	0.000729	1	CD44,KITLG,AURKA,BIRC5,MAP3K1,HMOX1,APEX1,IVNS1ABP,IFIT2,EGR1,SOX4,ADM,TNFRSF14,TNFRSF11B,BNIP3,ALDH1A3,PTPN1,ANXA4,KANK2
GO:0042981	regulation of apoptotic process	0.00313	0.00313	1	CD44,KITLG,AURKA,BIRC5,MAP3K1,HMOX1,APEX1,IVNS1ABP,IFIT2,EGR1,SOX4,ADM,TNFRSF14,TNFRSF11B,BNIP3,ALDH1A3,PTPN1,ANXA4
GO:0034340	response to type I interferon	0.0314	0.0314	1	IFIT2,EGR1,IRF1,ISG15,PTPN1
GO:0071357	cellular response to type I interferon	0.0238	0.0238	1	IFIT2,EGR1,IRF1,ISG15,PTPN1
GO:0060337	type I interferon signaling pathway	0.0238	0.0238	1	IFIT2,EGR1,IRF1,ISG15,PTPN1
GO:0006952	defense response	0.0429	0.0429	1	CD44,MAP3K1,HMOX1,IFIT2,EGR1,IRF1,HERC5,TNFRSF14,CLDN1,TNFRSF11B,FAM111A,PBK,AFAP1L2,BNIP3,ISG15,PTPN1,PSMB10
GO:2000045	regulation of G1/S transition of mitotic cell cycle	0.0347	0.0347	1	GTSE1,AURKA,APEX1,ID2,SOX4,KANK2
GO:0005515	protein binding	0.0046	0.0046	1	CD44,VCAN,KITLG,DCBLD2,EIF4B,GTSE1,AURKA,BIRC5,MAP3K1,HMOX1,APEX1,TLE4,ALDOC,ID2,IFIT2,EGR1,SOX4,IRF1,FRMD8,GNG11,EMP1,MMP7,HERC5,SLC16A3,ATP1B1,DDIT4L,RPL7,ADM,OXA1L,TNFRSF14,STC1,UBQLN4,CLDN1,TNFRSF11B,FAM96B,PPIB,FAM111A,PBK,REEP4,AFAP1L2,PGAM1,SMARCC1,EIF3F,BNIP3,ALDH1A3,ISG15,RPL14,S100A4,PTPN1,ANXA4,KANK2,ATG9A,PSMB10,SLC48A1,HLA-DMB
CORUM:2581	RasGAP-AURKA-survivin complex	0.00719	0.00719	1	AURKA,BIRC5
REAC:R-HSA-1280215	Cytokine Signaling in Immune system	0.00579	0.00579	1	CD44,BIRC5,HMOX1,IFIT2,EGR1,IRF1,HERC5,TNFRSF14,TNFRSF11B,ISG15,PTPN1,PSMB10
REAC:R-HSA-913531	Interferon Signaling	0.00461	0.00461	1	CD44,IFIT2,EGR1,IRF1,HERC5,ISG15,PTPN1
REAC:R-HSA-909733	Interferon alpha/beta signaling	0.00275	0.00275	1	IFIT2,EGR1,IRF1,ISG15,PTPN1

## Sheet: GO_yellow
GO.ID	Description	p.Val	FDR	Phenotype	Genes
HP:0000217	Xerostomia	0.0174	0.0174	1	CCNF,B2M,CHCHD10
HPA:040010_12	seminal vesicle; glandular cells[Supported,Medium]	0.026	0.026	1	SUB1,ARGLU1,ITGAV,RPL26,ZMYND19,TAF10,MRPL41,H2AFX
HPA:011010_11	colon; endothelial cells[Supported,Low]	0.0319	0.0319	1	SUB1,ARGLU1,ITGAV,RPL26,ZMYND19,TAF10,MRPL41,H2AFX
HPA:052010_12	stomach 2; glandular cells[Supported,Medium]	0.0486	0.0486	1	SUB1,ARGLU1,ITGAV,RPL26,ZMYND19,TAF10,MRPL41,H2AFX
HPA:035020_12	placenta; trophoblastic cells[Supported,Medium]	0.0373	0.0373	1	SUB1,ARGLU1,ITGAV,RPL26,ZMYND19,TAF10,MRPL41,H2AFX
HPA:011020_12	colon; glandular cells[Supported,Medium]	0.0486	0.0486	1	SUB1,ARGLU1,ITGAV,RPL26,ZMYND19,TAF10,MRPL41,H2AFX
HPA:002010_12	appendix; glandular cells[Supported,Medium]	0.0367	0.0367	1	SUB1,ARGLU1,ITGAV,RPL26,ZMYND19,TAF10,MRPL41,H2AFX
HPA:056030_11	tonsil; squamous epithelial cells[Supported,Low]	0.0493	0.0493	1	SUB1,ARGLU1,ITGAV,RPL26,ZMYND19,TAF10,MRPL41,H2AFX
HPA:056030_12	tonsil; squamous epithelial cells[Supported,Medium]	0.0179	0.0179	1	SUB1,ARGLU1,ITGAV,RPL26,ZMYND19,TAF10,MRPL41,H2AFX
HPA:014020_12	endometrium 2; glandular cells[Supported,Medium]	0.0179	0.0179	1	SUB1,ARGLU1,ITGAV,RPL26,ZMYND19,TAF10,MRPL41,H2AFX
HPA:016010_12	esophagus; squamous epithelial cells[Supported,Medium]	0.0286	0.0286	1	SUB1,ARGLU1,ITGAV,RPL26,ZMYND19,TAF10,MRPL41,H2AFX
HPA:048030_11	soft tissue 2; fibroblasts[Supported,Low]	0.0109	0.0109	1	SUB1,ARGLU1,ITGAV,RPL26,ZMYND19,TAF10,MRPL41,H2AFX
HPA:046010_11	smooth muscle; smooth muscle cells[Supported,Low]	0.0341	0.0341	1	SUB1,ARGLU1,ITGAV,RPL26,ZMYND19,TAF10,MRPL41,H2AFX
HPA:048010_11	soft tissue 2; adipocytes[Supported,Low]	0.0051	0.0051	1	SUB1,ARGLU1,ITGAV,RPL26,ZMYND19,TAF10,MRPL41,H2AFX
HPA:057010_12	urinary bladder; urothelial cells[Supported,Medium]	0.0482	0.0482	1	SUB1,ARGLU1,ITGAV,RPL26,ZMYND19,TAF10,MRPL41,H2AFX
HPA:004020_12	breast; glandular cells[Supported,Medium]	0.0301	0.0301	1	SUB1,ARGLU1,ITGAV,RPL26,ZMYND19,TAF10,MRPL41,H2AFX
HPA:043040_11	skin 1; melanocytes[Supported,Low]	0.0358	0.0358	1	SUB1,ARGLU1,ITGAV,RPL26,ZMYND19,TAF10,MRPL41,H2AFX
HPA:030010_12	oral mucosa; squamous epithelial cells[Supported,Medium]	0.0179	0.0179	1	SUB1,ARGLU1,ITGAV,RPL26,ZMYND19,TAF10,MRPL41,H2AFX
HPA:021010_11	heart muscle; myocytes[Supported,Low]	0.0467	0.0467	1	SUB1,ARGLU1,ITGAV,RPL26,ZMYND19,TAF10,MRPL41,H2AFX
HPA:004010_11	breast; adipocytes[Supported,Low]	0.0261	0.0261	1	SUB1,ARGLU1,RPL26,ZMYND19,TAF10,MRPL41,H2AFX
HPA:007010_11	cerebellum; Purkinje cells[Supported,Low]	0.0367	0.0367	1	SUB1,ARGLU1,ITGAV,RPL26,ZMYND19,TAF10,MRPL41,H2AFX
HPA:022010_11	hippocampus; glial cells[Supported,Low]	0.0103	0.0103	1	SUB1,ARGLU1,ITGAV,RPL26,ZMYND19,TAF10,MRPL41,H2AFX
HPA:036010_12	prostate; glandular cells[Supported,Medium]	0.018	0.018	1	SUB1,ARGLU1,ITGAV,RPL26,ZMYND19,TAF10,MRPL41,H2AFX
HPA:026020_12	liver; hepatocytes[Supported,Medium]	0.0247	0.0247	1	SUB1,ARGLU1,RPL26,ZMYND19,TAF10,MRPL41,H2AFX
HPA:043010_11	skin 1; Langerhans[Supported,Low]	0.0214	0.0214	1	SUB1,ARGLU1,ITGAV,RPL26,ZMYND19,TAF10,MRPL41,H2AFX
HPA:047010_11	soft tissue 1; adipocytes[Supported,Low]	0.0331	0.0331	1	SUB1,ARGLU1,ITGAV,RPL26,TAF10,MRPL41,H2AFX
HPA:043020_11	skin 1; fibroblasts[Supported,Low]	0.0232	0.0232	1	SUB1,ARGLU1,ITGAV,RPL26,ZMYND19,TAF10,MRPL41,H2AFX
HPA:055010_12	thyroid gland; glandular cells[Supported,Medium]	0.0338	0.0338	1	SUB1,ARGLU1,ITGAV,RPL26,ZMYND19,TAF10,MRPL41,H2AFX
HPA:008010_11	cerebral cortex; endothelial cells[Supported,Low]	0.0136	0.0136	1	SUB1,ARGLU1,ITGAV,RPL26,ZMYND19,TAF10,MRPL41,H2AFX
HPA:006010_11	caudate; glial cells[Supported,Low]	0.0155	0.0155	1	SUB1,ARGLU1,ITGAV,RPL26,ZMYND19,TAF10,MRPL41,H2AFX
HPA:007020_11	cerebellum; cells in granular layer[Supported,Low]	0.0214	0.0214	1	SUB1,ARGLU1,ITGAV,RPL26,ZMYND19,TAF10,MRPL41,H2AFX
HPA:050020_12	spleen; cells in white pulp[Supported,Medium]	0.0186	0.0186	1	SUB1,ARGLU1,ITGAV,RPL26,ZMYND19,MRPL41,H2AFX
HPA:004030_11	breast; myoepithelial cells[Supported,Low]	0.0341	0.0341	1	SUB1,ARGLU1,ITGAV,RPL26,ZMYND19,TAF10,MRPL41,H2AFX
HPA:050010_11	spleen; cells in red pulp[Supported,Low]	0.0352	0.0352	1	SUB1,ARGLU1,ITGAV,RPL26,ZMYND19,TAF10,MRPL41,H2AFX
HPA:032010_12	pancreas; exocrine glandular cells[Supported,Medium]	0.0358	0.0358	1	SUB1,ARGLU1,ITGAV,RPL26,ZMYND19,TAF10,MRPL41,H2AFX
HPA:024010_11	kidney; cells in glomeruli[Supported,Low]	0.0274	0.0274	1	SUB1,ARGLU1,ITGAV,RPL26,ZMYND19,TAF10,MRPL41,H2AFX
HPA:053010_12	testis; Leydig cells[Supported,Medium]	0.0245	0.0245	1	SUB1,ARGLU1,ITGAV,RPL26,ZMYND19,TAF10,MRPL41,H2AFX
HPA:005010_12	bronchus; respiratory epithelial cells[Supported,Medium]	0.0471	0.0471	1	SUB1,ARGLU1,ITGAV,RPL26,ZMYND19,TAF10,MRPL41,H2AFX
HPA:031020_11	ovary; ovarian stroma cells[Supported,Low]	0.0139	0.0139	1	SUB1,ARGLU1,ITGAV,RPL26,ZMYND19,TAF10,MRPL41,H2AFX
TF:M01660_1	Factor: GABP-alpha; motif: CTTCCK; match class: 1	0.000372	0.000372	1	RNF126,SUB1,COIL,EAPP,ARGLU1,RAPGEF5,ARPC5L,ITGAV,ITGA5,RPL26,SAP30L,TAF10,B2M,MBD6,EHBP1L1,MRPL41,ANKRD46,H2AFX,MRPL23,HNRNPUL2
TF:M02089_1	Factor: E2F-3; motif: GGCGGGN; match class: 1	0.00119	0.00119	1	RNF126,TELO2,SUB1,COIL,EAPP,ARGLU1,RAPGEF5,ARPC5L,ITGAV,EMP3,ITGA5,RPL26,CCNF,SAP30L,ZMYND19,TAF10,B2M,MBD6,EHBP1L1,DEXI,MRPL41,H2AFX,MRPL23,HNRNPUL2,CHCHD10
TF:M02065_1	Factor: ER81; motif: RCCGGAARYN; match class: 1	0.0429	0.0429	1	RNF126,COIL,EAPP,ARGLU1,RAPGEF5,ARPC5L,ITGAV,EMP3,ITGA5,RPL26,CCNF,SAP30L,TAF10,B2M,EHBP1L1,MRPL41,ANKRD46,H2AFX,MRPL23,HNRNPUL2
